# Supplementary material for: Genome-wide characterization of TCP family and their potential roles in abiotic stress resistance of oat (Avena sativa L.)
Source: Front Plant Sci. 2024 Apr 8;15:1382790. doi: 10.3389/fpls.2024.1382790 (PMC11036127; doi:10.3389/fpls.2024.1382790)
Supplement: Supplementary file 1 [file Table_1.xlsx]

## Sheet: Sheet1
Table S1 Sequences of the primers used in this study
Gene Name	Forward primer (5')	Reverse primer (3')
AsTCP01	GGCTCGTACCACCACCAC	ACGGCATGTGGTGGTGAG
AsTCP02	CTCCTCCACCGTCCTCGA	CTGCAGAAGAGGGTCGGC
AsTCP03	GGCTCGTACCACCACCAC	ACGGCATGTGGTGGTGAG
AsTCP04	CCGCTCATCCGGTTCCTC	GATGATGACGAGGCGGGG
AsTCP05	GCTACGACCAGCCAAGCA	GGGCTTGCTGTTGTTGGC
AsTCP06	AGGGTGGCAAGCAGAACC	AACACTGGCGACACCGAG
AsTCP07	GCTACGACCAGCCAAGCA	GGGCTTGCTGTTGTTGGC
AsTCP08	CGTCTTCCAGCTCACCCG	CGGCGATGATGGATGGCT
AsTCP09	TGACGCCTGGAGCAATGG	ACGGCATGTGGTGGTGAG
AsTCP10	CAGTACCACCCACCGCAG	CACCTGCAGCTCCTTCCC
AsTCP11	GCCAACAACAGCAAGCCC	AAAGGACGGAGCCCTTGC
AsTCP12	GCCAACAACAGCAAGCCC	AAAGGACGGAGCCCTTGC
AsTCP13	GCTACGACCAGCCAAGCA	GGGCTTGCTGTTGTTGGC
AsTCP14	GCTACGACCAGCCAAGCA	GGGCTTGCTGTTGTTGGC
AsTCP15	CCCCGCCTCGTCATCATC	GGCGCTTCCTGGAAAGGT
AsTCP16	CGCCGGCTCCTACATGAG	GGAGCCATGGCCCACATT
AsTCP17	GACGGCCAGACCATCGAG	GCGTAGGGAGGAGGGTGA
AsTCP18	CCTCACCTCCCTCCCTCC	CAGACACGCCACCCATGT
AsTCP19	CGGAGAGGCGTCATCGTC	GCGACAGCCGGAGTTCTT
AsTCP20	CAGCAGTCTGCCTCCACC	TCATCGTCGTCGGCATCG
AsTCP21	AACGCTGCTGCTCACCAT	AGCGGAAGAGCAGTGCAG
AsTCP22	AACGCTGCTGCTCACCAT	AGCGGAAGAGCAGTGCAG
AsTCP23	AGCGGCAGTAACCAGCAG	GATCCGCGACTCCGTCTG
AsTCP24	TCGTCGACTGGCTCCTCA	AGAGGTTGTCGTCGTGCG
AsTCP25	GCCAACAACAGCAAGCCC	AAAGGACGGAGCCCTTGC
AsTCP26	AACGCTGCTGCTCACCAT	AGCGGAAGAGCAGTGCAG
AsTCP27	TCGTCGACTGGCTCCTCA	AGAGGTTGTCGTCGTGCG
AsTCP28	GCCAACAACAGCAAGCCC	AAAGGACGGAGCCCTTGC
AsTCP29	CACCGCAGTGTGGATGGT	CGGCGAGGTTGATGAGCT
AsTCP30	CGTCTTCCAGCTCACCCG	GATGATGGAGGGCTCGGC
AsTCP31	CACCGCAGTGTGGATGGT	CGGCGAGGTTGATGAGCT
AsTCP32	CACCGCAGTGTGGATGGT	CGGCGAGGTTGATGAGCT
AsTCP33	AACGCTGCTGCTCACCAT	AGCGGAAGAGCAGTGCAG
AsTCP34	GGCTGACAAGAAGGCGGT	CTTCGTGTGCCGGTCCTT
AsTCP35	CACCGCAGTGTGGATGGT	CGGCGAGGTTGATGAGCT
AsTCP36	CACCGCAGTGTGGATGGT	CGGCGAGGTTGATGAGCT
AsTCP37	GAAGGAGGAGCAGCCGTG	TTGGTGGACGTCCGCTTC
AsTCP38	GAAGGAGGAGCAGCCGTG	TTGGTGGACGTCCGCTTC
AsTCP39	GGAAGGAGCTGCAGGTGG	CCCTGCCATCCACCTTGG
AsTCP40	GCCGCCAACTGCTGTTTC	TGCATCCAGAAGGCACCG
AsTCP41	AGGGAGCCCAAACCAAGC	GGTAGCGCTTGTCCGTGT
AsTCP42	AGGGTGGCAAGCAGAACC	AACACTGGCGACACCGAG
AsTCP43	GGAAGGAGCTGCAGGTGG	CTTGGTGTGGCGGTCCTT
AsTCP44	GGGACTTGTCAACGGGGG	CCGCCACTCTCTTGCACA
AsTCP45	CGGCGATCCAGCTCTACG	TTGTCGATCTCGTGGCGG
AsTCP46	CTCCCTCCCCCATGACGA	CTGTGGCGGTCCTTGGAG
AsTCP47	GGAAGGAGCTGCAGGTGG	CTTGGTGTGGCGGTCCTT
AsTCP48	CGCGAGTGTTCCAGCTGA	AAGTTGGCCGGGATGGTG
AsTCP49	GGAAGGAGCTGCAGGTGG	CTTGGTGTGGCGGTCCTT
GAPDH	GTTTGGCATCGTTGAGGGTT	TGCTGCTGGGAATGATGTTG
