# Supplementary material for: Genome-wide characterization of TCP family and their potential roles in abiotic stress resistance of oat (Avena sativa L.)
Source: Front Plant Sci. 2024 Apr 8;15:1382790. doi: 10.3389/fpls.2024.1382790 (PMC11036127; doi:10.3389/fpls.2024.1382790)
Supplement: Supplementary file 2 [file Table_2.xlsx]

## Sheet: Sheet1
Table S2 The 30 identified AsGRAS genes in this study.
Gene Name	Gene ID	Sequence Type	Sequence
AsTCP01	AVESA.00001b.r3.1Dg0001753.1	CDS Protein	MIGGSHGNHDDELQASSRRKIEHPAAAAKNALQAAASSRHWSASTESRIVRVSRVFGGKDRHSKVRTVKGLRDRRVRLSVPTAIQLYDLQDRLGLSQPSKVVDWLLNAAQHEIDKLPPLHFPPHDDNLFSGHHLQPPSSMAMAMVPPFSHATAAAASMLVDKASAEGEHCDDGSDNLKGFMSLSNSLGMINGATMPPLAAHAGSYHHHFAAHEAWSNGGDVHELGGHRVPSHQVAAAHHHMPFPSLLSLAPVSQFVFYSPESGFAMKDGSDDQFPVDNLEDSQGQLSLSSARSFLHSGSQG*
AsTCP02	AVESA.00001b.r3.4Ag0002058.1	CDS Protein	PPPPALPPSLPPSLSRERKHSPRGAKETFPRLPPSMEPQGQVMPPEGDGAQQDHAGGVPGAGSMAMVPLPGMRGGGGGYMVVPKPEPVELYGGAAGMTLARKAPPRNRDRHTKVEGRGRRIRMPAACAARIFQLTRELGHKSDGETVRWLLQQSEPAIVAATGTGTVPAIATTVDGVLRIPTQSAASNSSSSTVLDGDESSPKRRRKLQPTRAGAMLPFATAAPQPAAYYSVVADPLLQGGGGSAAISVASGLAPIAAGQQGLVPVFAVPSAGGAAASAGGSHMIPQATAVWMVPQPAGAANQPTQFWTFQSAPQLINLAGAQTMPAGAVFQNVAAADYHQQQQQSASTVVQNSNPDHQFNHHLTSAESREQQGRDQHPEEDDADDDDEPVSDSSPED*
AsTCP03	AVESA.00001b.r3.1Dg0001753.2	CDS Protein	MIGGSHGNHDDELQASSRRKIEHPAAAAKNALQAAASSRHWSASTESRIVRVSRVFGGKDRHSKVRTVKGLRDRRVRLSVPTAIQLYDLQDRLGLSQPSKVVDWLLNAAQHEIDKLPPLHFPPHDDNLFSGHHLQPPSSMAMAMVPPFSHATAAAASMLVDKASAEGEHCDDGSDNLKGFMSLSNSLGMINGATMPPLAAHAGSYHHHFAAHEAWSNGGDVHELGGHRVPSHQVAAAHHHMPFPSLLSLAPVSQFVFYSPESGFAMKDGSDDQFPVDNLEDSQGQLSLSSARSFLHSGSQG*
AsTCP04	AVESA.00001b.r3.6Ag0000828.1	CDS Protein	MDITGDAGGGRRPNFPLQLLEKKEEQPCSSSAAGGASAGGGNGAAAGGSAGGEMQVRKAVPKRTSTKDRHTKVEGRGRRIRMPALCAARVFQLTRELGHKTDGETIEWLLQQAEPAVIAATGTGTIPANFTSLNISLRSSGSSLSIPAHLRGALPSPGARFGSRADAWDRVVGLGFPPEGPASSSSTPSPLLLNFHSGSVGLDVQPSPSAAAAAAADLSRKRRWEQEMQQQQQQQQHQQQQQYQQQMAGYTQSQMPGTVWMVPSNNIQGGGAPSGAGNAGGGGSGESIWSFPQMGGAGAGQAVYRASVPSGLHFMNFPAPMALLPGQQLGLGPVGGTGGSGGGGEGHMGILAALNAYRTQAADAAAGQGSGVGGGVGGGGGGGGGGGGGGGGSGQQQHG…
AsTCP05	AVESA.00001b.r3.2Cg0001376.2	CDS Protein	MELSAAELGNGRKRTRPDDQDEEHGEAKRLALVPWPPHQQNPSSRIYRVSRGSGGKDRHSKVYTAKGIRDRRVRLSVATAIQFYDLQDRLGYDQPSKAVEWLIKAAAAAIDKLPSLDATAFPNHPASANNSKPREEPAAEDEADGSQLQQQQQLTRSGCSSTSETSKGSVLSLSRSDSRVKARERARERSASVKDKEARDRRAPASAQAASFTELLTGLAVATATPPVADRKQHNSWQQQMTASATADYLGFTHPRKSGHGMLHTFASPAPHLGNIAPIAMTPPPQHFSLTAAGEPQTEMTQFSFLQDHFMPVHAAAASGPAVDYNLNFSMSSGLVGVNSRGTLQSNSQPHLSGHGHHHHHHQEQLQRLSAPLDAPHIPFLFSPAVTVASPTTAESHFA…
AsTCP06	AVESA.00001b.r3.2Dg0002872.1	CDS Protein	MVAAQTWWRGGICRCRHIYCRGHRYRRSPARRRRTDTCACEFYDLQDGLGFDHPIKAVEWLINAVINEIMSLHPIAFVVILDGQQQVEPRAASRTRSWYSCTSETCRGWQAEPGPGGEALPKPIEGGKQNQVLVPPAEGPSSHPLSLASWDAGHPHALPPARISVSPVFAEKKYKDHTSERVGMHGRA*
AsTCP07	AVESA.00001b.r3.2Cg0001376.1	CDS Protein	SHSYSPHPPLSPSPRRAPSLQSTPLHSTTPGQHATGSRADRQLPPQICAPHSTRSLASRSPAPRGWPYFATARTNALSVGHERHWRRAAGGRRRRAIQIGMELSAAELGNGRKRTRPDDQDEEHGEAKRLALVPWPPHQQNPSSRIYRVSRGSGGKDRHSKVYTAKGIRDRRVRLSVATAIQFYDLQDRLGYDQPSKAVEWLIKAAAAAIDKLPSLDATAFPNHPASANNSKPREEPAAEDEADGSQLQQQQQLTRSGCSSTSETSKGSVLSLSRSDSRVKARERARERSASVKDKEARDRRAPASAQAASFTELLTGLAVATATPPVADRKQHNSWQQQMTASATADYLGFTHPRKSGHGMLHTFASPAPHLGNIAPIAMTPPPQHFSLTAAGEPQTE…
AsTCP08	AVESA.00001b.r3.7Ag0000616.1	CDS Protein	SIITPLLADGPSVTTLRIRPHPSPPHPMTTRPADGGGGGDADKQLVPVATAANGNGTTALAVRKAPSKDRHSKVDGRGRRIRMPIICAARVFQLTRELGHKSDGQTIEWLLRQAEPSIIAATGSGTVPASFSTTSPSSLRANGSGEAAVHAQPFAGGAAHHQMLPHAAPFVLGKRARAADEAEGEGDHAAAAAAAVSMVVPTPGFWALPGRDFGHQLWSFAPPHAQEMMVAAPAMSGEASAARVGNYLPMAQANLNLLASFSGGPAAAAAATAGRAEEEAAH*
AsTCP09	AVESA.00001b.r3.1Ag0001719.1	CDS Protein	MIGGSHGNHDDELQASSRRKVEHPAAAAKNSLQAAASSRHWSASTESRIVRVSRVFGGKDRHSKVRTVKGLRDRRVRLSVPTAIQLYDLQDRLGLSQPSKVVDWLLNAAQHEIDKLPPLHFPPHDDNLFSGHHLQPPSSMAMAMVPPFSHATAAAASMLVDKAAAGDHCDDGSDNLKGFMSLSNSLGMVNGATMPPLAAHAGSYHHHFAAHDAWSNGGDVHELGGHRASHQVAAAHHHMPFPSLLSLAPVSQFVFYSPESGFAMKDGSDDQFPVDNLEDSQSQGQLSLSSARSFLHSGSQG*
AsTCP10	AVESA.00001b.r3.4Ag0003426.1	CDS Protein	MDPKFPPPPPLNKTEPTIAATTTTTSTATGEQQQQQLDREQYHPPQQEQHQHQQHLQIQVHQPPPQQQQQEDGGGGGKELQVAAAGDRRVLGPKRSSNKDRHTKVDGRGRRIRMPALCAARIFQLTRELGHKSDGETVQWLLQQAEPAIVAATGTGTIPASALSSVAPSLPSPNSALAGRPHHHHHMWGPPPGSAGYAPAGFMNASGPGADGGGIGGIMQRMGLPAGIELPGGAAAGMGGHIGFAPMFASHAAMPGLELGLSQEGHIGVLAAQSLSQYYHVAGAGASGHLQHPHQHQQQHQQQQPQQQEDGEDEREDGDSDEESGQ*
AsTCP11	AVESA.00001b.r3.2Ag0000686.1	CDS Protein	MELSAAELGNGRKRTRPDDQDEEHGEAKRLALVPWPPHQQNPSSRIYRVSRGSGGKDRHSKVYTAKGIRDRRVRLSVATAIQFYDLQDRLGYDQPSKAVEWLIKAAAAAIDKLPSLDATAFPNHPASANNSKPREEPAAAADDEADGSQLQQQQLTRSGCSSTSETSKGSVLSLSRSDSRVKARERARERSASVKDKDARDDSVGRRAPASAQAASFTELLTGLAVASAATATPPVADRKQHNSWQQMTASATADYLGFTQPRKSGHGMLHTFASPAPHLGNIAPIAMTPAQHFSLTAGGEQQTEMTQFSFLQDHFMPVHAAAASGSAVDYNLNFSMSSGLVGVNSRGTLQSNSQPHLSGHGHHHQHHHQQQQQLQRLSATLDAPHIPFLFSPAVTVAS…
AsTCP12	AVESA.00001b.r3.2Ag0000686.2	CDS Protein	MELSAAELGNGRKRTRPDDQDEEHGEAKRLALVPWPPHQQNPSSRIYRVSRGSGGKDRHSKVYTAKGIRDRRVRLSVATAIQFYDLQDRLGYDQPSKAVEWLIKAAAAAIDKLPSLDATAFPNHPASANNSKPREEPAAAADDEADGSQLQQQQLTRSGCSSTSETSKGSVLSLSRSDSRVKARERARERSASVKDKDARDDSVGRRAPASAQAASFTELLTGLAVASAATATPPVADRKQHNSWQQMTASATADYLGFTQPRKSGHGMLHTFASPAPHLGNIAPIAMTPAQHFSLTAGGEQQTEMTQFSFLQDHFMPVHAAAASGSAVDYNLNFSMSSGLVGVNSRGTLQSNSQPHLSGHGHHHQHHHQQQQQLQRLSATLDAPHIPFLFSPAVTVAS…
AsTCP13	AVESA.00001b.r3.2Cg0001376.4	CDS Protein	SHSYSPHPPLSPSPRRAPSLQSTPLHSTTPGQHATGSRADRQLPPQICAPHSTRSLASRSPAPRGWPYFATARTNALSVGHERHWRRAAGGRRRRAIQIGMELSAAELGNGRKRTRPDDQDEEHGEAKRLALVPWPPHQQNPSSRIYRVSRGSGGKDRHSKVYTAKGIRDRRVRLSVATAIQFYDLQDRLGYDQPSKAVEWLIKAAAAAIDKLPSLDATAFPNHPASANNSKPREEPAAEDEADGSQLQQQQQLTRSGCSSTSETSKGSVLSLSRSDSRVKARERARERSASVKDKEARDRRAPASAQAASFTELLTGLAVATATPPVADRKQHNSWQQQMTASATADYLGFTHPRKSGHGMLHTFASPAPHLGNIAPIAMTPPPQHFSLTAAGEPQTE…
AsTCP14	AVESA.00001b.r3.2Cg0001376.5	CDS Protein	SHSYSPHPPLSPSPRRAPSLQSTPLHSTTPGQHATGSRADRQLPPQICAPHSTRSLASRSPAPRGWPYFATARTNALSVGHERHWRRAAGGRRRRAIQIGMELSAAELGNGRKRTRPDDQDEEHGEAKRLALVPWPPHQQNPSSRIYRVSRGSGGKDRHSKVYTAKGIRDRRVRLSVATAIQFYDLQDRLGYDQPSKAVEWLIKAAAAAIDKLPSLDATAFPNHPASANNSKPREEPAAEDEADGSQLQQQQQLTRSGCSSTSETSKGSVLSLSRSDSRVKARERARERSASVKDKEARDRRAPASAQAASFTELLTGLAVATATPPVADRKQHNSWQQQMTASATADYLGFTHPRKSGHGMLHTFASPAPHLGNIAPIAMTPPPQHFSLTAAGEPQTE…
AsTCP15	AVESA.00001b.r3.6Cg0002756.1	CDS Protein	MDITGDAGGGRRPNFPLQLLEKKEEQPCSSSAAGGASAGGGNGSAPGGSAGGEMQVRKAVPKRTSTKDRHTKVEGRGRRIRMPALCAARVFQLTRELGHKTDGETIEWLLQQAEPAVIEATGTGTIPANFTSLNISLRSSGSSLSIPAHLRGALPSPGARFGSRADAWDRVVGLGFPPEGPASSSSTPSPLLLNFHSGSVGLDVQPSPSAAAAAADLSRKRRWEQEMQQQQQQQQQQQQQQQQQQQYQQQQMAGYTQSQMPGTVWMVPSNSIQGGGAPSGAGNAGGGGGGSGESIWSFPQMGGAGAAQAVYRASVPSGLHFMNFPAPMALLPGQQLGLGPVGGSGGGGGGGEGHMGILAALNAYRTQAADAAAGQGSGGRGSGQQQQGGGGGERHESMS…
AsTCP16	AVESA.00001b.r3.5Ag0001691.1	CDS Protein	MDHGGGSGGGGSGGGGGAPSSSNSGGGSGGGTSGSRGGGADHHQHHPFYYAGPAEPNNVQPQQFIGALAITPVVADLAPASSAAADKKEVAPVTPSSAGTLAKRPSKDRHTKVDGRGRRIRMPALCAARVFQLTRELGHKSDGETIEWLLQQAEPAILAATGTGTIPANFSSLNITRAASTTSRAAPFPALALHPHHHPQHDMSTMLGYHHHLLPPSQEPPQDPNNAGSYMRKRYREDLFKEDDERQDPKAREQPAAAPAAMWAMAPNSAAPGGAFWMLPVSASPATVARPTEQPMWSFGGGGGSSTVQAPLQFMSRVHYPGSAGGMGGAGGMPNTSIGMLAGLNTYPRSDGAGAGEEQQQNQQQEMKQQRAGSGGGNDGEEDGDHSGEREEARPDEDS…
AsTCP17	AVESA.00001b.r3.Ung0000515.1	CDS Protein	RRTPQNPTDQTPSLPPHPMTTRPADGGDADKQLVPVATAATALAVRKAPSKDRHSKVDGRGRRIRMPIICAARVFQLTRELGHKSDGQTIEWLLRQAEPSIIAATGSGTVPASFSTTSPSSLRANGSGEAAVHAQPFAGGAAHHQMLPHAAPFVLGKRARAADEAEGEGDHAAAAAAAVSMVVPTPGFWALPGRDFGHQLWSFAPPHAQEMMVAAPAMSGEASAARVGNYLPMAQANLNLLASFSGGPGAAAAATAGRAEEEAAH*
AsTCP18	AVESA.00001b.r3.4Ag0002057.1	CDS Protein	RNTRKETAAAAPRSPALPCPHLPPSMEPQGQDRPPEGDAEQQDNMGGVSGAGAMAMVPLPTMRGGGGYMVVPKPEPVELYGGAAGMTLARKAPPRNRDRHTKVEGRGRRIRMPAACAARIFQLTRELGHKSDGETVRWLLQQSEPAIVAATGTGTVPAIATTVDGVLRIPTQSAATVLDGTGGDESSAKRRRKLQPTRAGAMLPLATAAPQPTAYYSVVADPLLQGGGGGGGAAISVASGLAPIAAGQQGLVPVFAVPSAGGAPAGAGGSHMIPQATTVWMVPQPAGAANQPTQFWAFQSTPQLINLAGAQTMPAGVAAADYHQQQQSASTVVQNSNSDHKLNHHLTGAESREQQQRDHHPEEDDADDDDEPVSDSSPED*
AsTCP19	AVESA.00001b.r3.3Dg0000197.1	CDS Protein	MGGTAGGEASSSTVAAAHSSAMSFQSYTPDLLSRTGSQSQELRLSLQPLPADPMFHQQQQQEQHRSHGHHEGNGTAQQAIFPGAANYSFGGGAMWGEQAQSQRMLPWSMPDQQGGGGGSTGGYLFNVSQQAAHMQAALSGQNQFFFQRGPLQSSNQPSSDRGWPESVEADNSNPMQQQHHHQGGSNPSAVGFAPGVSFSGFRIPARIQGDEDHGGGNGDKPPSVSSASHH*
AsTCP20	AVESA.00001b.r3.7Cg0000189.1	CDS Protein	ATRERKHSPRGANEPCPLTSLPPSLPPSMEPQGQDRPPEGDAAQQDHAGGVPGAGAMAMVPLPTMRGAGYMVVPKPEPVELYGGAAGMTLARKAPPRNRDRHTKVEGRGRRIRMPAACAARIFQLTRELGHKSDGETVRWLLQQSEPAIVAATGTGTVPAIATTVDGVLRIPTQSAASASSSSTVLDGGAGGDESSAKRRRKLQPTRAGAMLPLATAAPQPAAYYSVVADPLLQGGGGGGAAISVASGLAPIAAGQQGLVPVFAVPSPGGPATAAGGSHMIPQATAVWMVPQPAGGANQPTQFWAFQSAPQLINLAGAQTMPAGAVFPNVAAADYQQQQQQSASTVVQNSNSDHQRHHQFNHHLTGAESREQQGRDHHPEEDDADDDDEPVSDSSPED*
AsTCP21	AVESA.00001b.r3.5Dg0000558.2	CDS Protein	MSEAMEEVGKEHNSCKRLCLAGGGGGGDSAAVWRTNRVSRAAAGGKDRHSKVVTSRGLRDRRIRLSVPTAIQFYDIQDRLGVDQPSKAIEWLIRAATAAIDGLPSLDCSFLPSTAASSPNDDTTEVSTSETSKGSVLSLANGPSDHGNAAAHHANAYNGGRTTGTFAELLHCSSAADKPMQQQPTLAYYAAPQSSPMSFEMFPQLTFSQEQHNHHHQAAVAFDRSTLQSNAVAVPMWPPSQYPFLMQRFSAAPGEASPTYPFFVGGGGSAAAPATSNSSERRLQLWDFKEERKT*
AsTCP22	AVESA.00001b.r3.5Dg0000558.3	CDS Protein	ELARHPVGAQCSSLLFLRLGPWRFGPAALRSPPPAAASIDPLRLRLQSKLLTGMSEAMEEVGKEHNSCKRLCLAGGGGGGDSAAVWRTNRVSRAAAGGKDRHSKVVTSRGLRDRRIRLSVPTAIQFYDIQDRLGVDQPSKAIEWLIRAATAAIDGLPSLDCSFLPSTAASSPNDDTTEVSTSETSKGSVLSLANGPSDHGNAAAHHANAYNGGRTTGTFAELLHCSSAADKPMQQQPTLAYYAAPQSSPMSFEMFPQLTFSQEQHNHHHQAAVAFDRSTLQSNAVAVPMWPPSQYPFLMQRFSAAPGEASPTYPFFVGGGGSAAAPATSNSSERRLQLWDFKEERKT*
AsTCP23	AVESA.00001b.r3.3Dg0001631.1	CDS Protein	MMSGSNQQQQQSTTEEQQELARKHAAAVATSRQWSSQTESRIVRVSRVFGGKDRHSKVKTVKGLRDRRVRLSVPTAIQLYDLQDRLGLNQPSKVVDWLLNAARHEIDKLPPLQFPPHQVDLMDHMMTSSSMPLMPHIDDKFCHFAAAAGEGVKAGADEMARFGYHRFMGLNSNSLGLVNGGMPYNFTGAESWNNSSVQESGGAGSPQAVSIAAAAHHSTFPSLLSLAPRSHQLVYYSSEADQFPVNDLGSQSLSLNSARAFHDQTES*
AsTCP24	AVESA.00001b.r3.1Ag0003249.2	CDS Protein	MIGGSHGNHDDELQASSRRKVEHPAAAAKNALQAAASSRHWSASTESRIVRVSRVFGGKDRHSKVRTVKGLRDRRVRLSVPTAIQLYDLQDRLGLSQPSKVVDWLLNAAQHEIDKLPPLHFPPHDDNLFSGHHLQPPSSMAMAMVPPFSHATAAAASMLVDKTAAAGDHCDDGSDDLKGFMSLSNSLGMVNGATMPPLAAHAGSYHHHFAAHEAWSNGGDVHELGVHRASHQVAAAHHHMQFPSLLSLAPVSQFVFYSPESGFAMKDGSDDQFPVDNLEDSQGQLSLSSARSFLHSGSQG*
AsTCP25	AVESA.00001b.r3.2Dg0003248.1	CDS Protein	MELSAAELGNGRKRTRPDDQDEEHGEAKRLALVPWPPHQQNPSSRIYRVSRGSGGKDRHSKVYTAKGIRDRRVRLSVATAIQFYDLQDRLGYDQPSKAVEWLIKAAAAAIDKLPSLDATAFPNHPASANNSKPREEPAAADDEADGSQQQQQQQLTRSGCSSTSETSKGSVLSLSRSDSRVKARERARERSASVKDKDARDDSVGRRAPASAQAASFTELLTGLAVASAATATPPVADRKQHNSWQQMTASATADYLGFTQPRKSGHGMLHTFASPAPHLGNIAPIAMTPAQHFSLTAGGEQQTEMTQFSFLQDHFMPVHAAAASGPAVDYNLNFSMSSGLVGVNSRGTLQSNSQPHLSGHGHHHQQQQQQQQLQRLSATLDAPHIPFLFSPAVTVASP…
AsTCP26	AVESA.00001b.r3.5Dg0000558.1	CDS Protein	ELARHPVGAQCSSLLFLRLGPWRFGPAALRSPPPAAASIDPLRLRLQSKLLTGMSEAMEEVGKEHNSCKRLCLAGGGGGGDSAAVWRTNRVSRAAAGGKDRHSKVVTSRGLRDRRIRLSVPTAIQFYDIQDRLGVDQPSKAIEWLIRAATAAIDGLPSLDCSFLPSTAASSPNDDTTEVSTSETSKGSVLSLANGPSDHGNAAAHHANAYNGGRTTGTFAELLHCSSAADKPMQQQPTLAYYAAPQSSPMSFEMFPQLTFSQEQHNHHHQAAVAFDRSTLQSNAVAVPMWPPSQYPFLMQRFSAAPGEASPTYPFFVGGGGSAAAPATSNSSERRLQLWDFKEERKT*
AsTCP27	AVESA.00001b.r3.1Ag0003249.1	CDS Protein	MIGGSHGNHDDELQASSRRKVEHPAAAAKNALQAAASSRHWSASTESRIVRVSRVFGGKDRHSKVRTVKGLRDRRVRLSVPTAIQLYDLQDRLGLSQPSKVVDWLLNAAQHEIDKLPPLHFPPHDDNLFSGHHLQPPSSMAMAMVPPFSHATAAAASMLVDKTAAAGDHCDDGSDDLKGFMSLSNSLGMVNGATMPPLAAHAGSYHHHFAAHEAWSNGGDVHELGVHRASHQVAAAHHHMQFPSLLSLAPVSQFVFYSPESGFAMKDGSDDQFPVDNLEDSQGQLSLSSARSFLHSGSQG*
AsTCP28	AVESA.00001b.r3.2Dg0003248.2	CDS Protein	MELSAAELGNGRKRTRPDDQDEEHGEAKRLALVPWPPHQQNPSSRIYRVSRGSGGKDRHSKVYTAKGIRDRRVRLSVATAIQFYDLQDRLGYDQPSKAVEWLIKAAAAAIDKLPSLDATAFPNHPASANNSKPREEPAAADDEADGSQQQQQQQLTRSGCSSTSETSKGSVLSLSRSDSRVKARERARERSASVKDKDARDDSVGRRAPASAQAASFTELLTGLAVASAATATPPVADRKQHNSWQQMTASATADYLGFTQPRKSGHGMLHTFASPAPHLGNIAPIAMTPAQHFSLTAGGEQQTEMTQFSFLQDHFMPVHAAAASGPAVDYNLNFSMSSGLVGVNSRGTLQSNSQPHLSGHGHHHQQQQQQQQLQRLSATLDAPHIPFLFSPAVTVASP…
AsTCP29	AVESA.00001b.r3.4Dg0002415.5	CDS Protein	RKETQPPRRQGDLPSPPSMEPQGQVMPPEGDGAQQDHAGGVPGAGSMAMVPLPGMRGGGGGYMVVPKPEPVELYGGAAGMTLARKAPPRNRDRHTKVEGRGRRIRMPAACAARIFQLTRELGHKSDGETVRWLLQQSEPAIVAATGTGTVPAIATTVNGVLRIPTQSAASNSSSSTVLDGDESSPKRRRKLQPTRAGAMLPFATAAPQPAAYYSVVADPLLQGGGASAAISVASGLAPIAAGQQGLVPVFAVPSAGGAAASAGGSHMIPQATAVWMVPQPAGAANQPTQFWTFQSAPQLINLAGAQTMPAELCSRTSLPLITISNSSSSLPLPWSRTATRTTSSTTISPAPSRVSSRAVTSIQRRTMLTMTMSPSPTPALKTNQAKKPLQCTPTNSQSN…
AsTCP30	AVESA.00001b.r3.6Ag0003090.1	CDS Protein	IRAADPTFQSQKSPNPMKSSSPSELVPAQTLNPHKPTAAAADNDDPAAGRRGRKRRSSDRRAKVGRRVRIPAMAAARVFQLTRDLGHRNDSETIEWLLRQAEPSIIAATGTGVTPQEALPAAIPVGGHGAPLGLGAC*
AsTCP31	AVESA.00001b.r3.4Dg0002415.3	CDS Protein	TRKETQPPRRQGDLPSPPSMEPQGQVMPPEGDGAQQDHAGGVPGAGSMAMVPLPGMRGGGGGYMVVPKPEPVELYGGAAGMTLARKAPPRNRDRHTKVEGRGRRIRMPAACAARIFQLTRELGHKSDGETVRWLLQQSEPAIVAATGTGTVPAIATTVNGVLRIPTQSAASNSSSSTVLDGDESSPKRRRKLQPTRAGAMLPFATAAPQPAAYYSVVADPLLQGGGASAAISVASGLAPIAAGQQGLVPVFAVPSAGGAAASAGGSHMIPQATAVWMVPQPAGAANQPTQFWTFQSAPQLINLAGAQTMPAELCSRTSLPLITISNSSSSLPLPWSRTATRTTSSTTISPAPSRVSSRAVTSIQRRTMLTMTMSPSPTPALKTNQAKKPLQCTPTNSQS…
AsTCP32	AVESA.00001b.r3.4Dg0002415.4	CDS Protein	TRKETQPPRRQGDLPSPPSMEPQGQVMPPEGDGAQQDHAGGVPGAGSMAMVPLPGMRGGGGGYMVVPKPEPVELYGGAAGMTLARKAPPRNRDRHTKVEGRGRRIRMPAACAARIFQLTRELGHKSDGETVRWLLQQSEPAIVAATGTGTVPAIATTVNGVLRIPTQSAASNSSSSTVLDGDESSPKRRRKLQPTRAGAMLPFATAAPQPAAYYSVVADPLLQGGGASAAISVASGLAPIAAGQQGLVPVFAVPSAGGAAASAGGSHMIPQATAVWMVPQPAGAANQPTQFWTFQSAPQLINLAGAQTMPAELCSRTSLPLITISNSSSSLPLPWSRTATRTTSSTTISPAPSRVSSRAVTSIQRRTMLTMTMSPSPTPALKTNQAKKPLQCTPTNSQS…
AsTCP33	AVESA.00001b.r3.5Ag0000973.1	CDS Protein	LARHSVGAQCSSLLFLRLGPWRFGPAALRSPPPAAASIDPLRLRLQSKLLTGMSEAMEEVGKEHNSCKRLCLAGGGGGGDSAAVWRTNRVARAAAGGKDRHSKVVTSRGLRDRRIRLSVPTAIQFYDIQDRLGVDQPSKAIEWLIRAATAAIDGLPSLDCSFLPSTAASSPHDDTTEVSTSETSKGSVLSLANGPSDHGNAAAHHANAYNGGGTTGTFAELLHCSSAADKPMQQQPTLAYYAAPQSSPMSFEMFPQLTFSQEQHNHHQAAVAFDRSTLQSNAVAVPMWPPSQYPFLMQRFSAAPGEASPTYPFFVGGGGSAAAPATSNSSERRLQLWDFKEERKT*
AsTCP34	AVESA.00001b.r3.5Dg0001267.1	CDS Protein	MDHGGGSGGGGSGGGGGAPSSSNSGGGSGGGTSGSRGGGADHHQHHPFYYAGPAEPNNVQPQQFIGALAITPVVADLAPASSAAADKKAVAPVTPSSAGTLAKRPSKDRHTKVDGRGRRIRMPALCAARVFQLTRELGHKSDGETIEWLLQQAEPAILAATGTGTIPANFSSLNITRAASTTSRAAPFPALALHPHHHPQHDMSTMLGYHHHLLPPSQEPPQDPNNAGSYMRKRYREDLFKEDDERQDPKAREQPAAAPAAMWAMAPNSAAPGGAFWMLPVSASPATVARPTEQPMWSFGGGGGSSTVQAPLQFMSRVHYPGSAGGMGGAGGMPNTSIGMLAGLNTYPRSDGAGAGEEQQQNQQQEMEQQRAGSGGGNDGEEDGDHSGEREEARPDEDS…
AsTCP35	AVESA.00001b.r3.4Dg0002415.1	CDS Protein	TPHPPPPALPPFLSLTRKETQPPRRQGDLPSPPSMEPQGQVMPPEGDGAQQDHAGGVPGAGSMAMVPLPGMRGGGGGYMVVPKPEPVELYGGAAGMTLARKAPPRNRDRHTKVEGRGRRIRMPAACAARIFQLTRELGHKSDGETVRWLLQQSEPAIVAATGTGTVPAIATTVNGVLRIPTQSAASNSSSSTVLDGDESSPKRRRKLQPTRAGAMLPFATAAPQPAAYYSVVADPLLQGGGASAAISVASGLAPIAAGQQGLVPVFAVPSAGGAAASAGGSHMIPQATAVWMVPQPAGAANQPTQFWTFQSAPQLINLAGAQTMPAELCSRTSLPLITISNSSSSLPLPWSRTATRTTSSTTISPAPSRVSSRAVTSIQRRTMLTMTMSPSPTPALKTN…
AsTCP36	AVESA.00001b.r3.4Dg0002415.2	CDS Protein	PPALPPFLSLTRKETQPPRRQGDLPSPPSMEPQGQVMPPEGDGAQQDHAGGVPGAGSMAMVPLPGMRGGGGGYMVVPKPEPVELYGGAAGMTLARKAPPRNRDRHTKVEGRGRRIRMPAACAARIFQLTRELGHKSDGETVRWLLQQSEPAIVAATGTGTVPAIATTVNGVLRIPTQSAASNSSSSTVLDGDESSPKRRRKLQPTRAGAMLPFATAAPQPAAYYSVVADPLLQGGGASAAISVASGLAPIAAGQQGLVPVFAVPSAGGAAASAGGSHMIPQATAVWMVPQPAGAANQPTQFWTFQSAPQLINLAGAQTMPAELCSRTSLPLITISNSSSSLPLPWSRTATRTTSSTTISPAPSRVSSRAVTSIQRRTMLTMTMSPSPTPALKTNQAKKP…
AsTCP37	AVESA.00001b.r3.6Dg0000536.1	CDS Protein	MDITGDAGGGRRPNFPLQLLEKKEEQPCSSSAAGGASAGGGNGAAAGGSAGGEMQVRKAVPKRTSTKDRHTKVEGRGRRIRMPALCAARVFQLTRELGHKTDGETIEWLLQQAEPAVIAATGTGTIPANFTSLNISLRSSGSSLSIPAHLRGALPSPGARFGSRADAWDRVVGLGFPPEGPASSSSTPSPLLLNFHSGSVGLYVQPSPTAAAASAADLSRKRRWEQEMQQQQQQQQHQQQQQYQQQMAGYTQSQMPGTVWMVPSNNIQGGGAPSGAGNAGGGGSGESIWSFPQMGGAGAGQAVYRASVPSGLHFMNFPAPMALLPGQQLGLGPVGGTGGSGGGGEGHMGILAALNAYRTQAADAAAGQGSGGGGGVGGGGGGGSGQQQHGGGGGERHES…
AsTCP38	AVESA.00001b.r3.6Dg0000536.2	CDS Protein	MDITGDAGGGRRPNFPLQLLEKKEEQPCSSSAAGGASAGGGNGAAAGGSAGGEMQVRKAVPKRTSTKDRHTKVEGRGRRIRMPALCAARVFQLTRELGHKTDGETIEWLLQQAEPAVIAATGTGTIPANFTSLNISLRSSGSSLSIPAHLRGALPSPGARFGSRADAWDRVVGLGFPPEGPASSSSTPSPLLLNFHSGSVGLYVQPSPTAAAASAADLSRKRRWEQEMQQQQQQQQHQQQQQYQQQMAGYTQSQMPGTVWMVPSNNIQGGGAPSGAGNAGGGGSGESIWSFPQMGGAGAGQAVYRASVPSGLHFMNFPAPMALLPGQQLGLGPVGGTGGSGGGGEGHMGILAALNAYRTQAADAAAGQGSGGGGGVGGGGGGGSGQQQHGGGGGERHES…
AsTCP39	AVESA.00001b.r3.4Dg0002975.1	CDS Protein	GWYLSLDFLILFLSLPPSDSFFFPITISNPLLVFALLLLLLPCSSFLGFKAGAGGEGDFDWKNKVGVVVVVWASWCDCLCVEMDPKFPPPPPLNKTEPTTAATTTTTSTATGEHQQQLDREQYHPPQQEQQQHQQHLQIQVHQPPQQQQQQEDGGGGGKELQVAAAGDRRVLGPKRSSNKDRHTKVDGRGRRIRMPALCAARIFQLTRELGHKSDGETVQWLLQQAEPAIVAATGTGTIPASALSSVAPSLPSPNSALAGRPHHHHHMWGPPPGSAGYAPAGFMNASGPGADGGGIGGIMQRMGLPAGIELPGGAAAGMGGHIGFAPMFASHAAMPGLELGLSQEGHIGVLAAQSLSQYYHVAGAGASGHLQHPHQHQQQHQQQQPQQQEDGEDEREDG…
AsTCP40	AVESA.00001b.r3.7Cg0001665.1	CDS Protein	MDQQGAAPSSSTSTSTNSSRSTSDHPHHAPAPHHHPFYYQAAAATGAAPPPPSSFMGSLAMVSVAAPAPAGGQTNNQSMTLAEPASEKKVAKRPTKDRHTKVDGRGRRIRMPALCAARVFQLTRELGHKTDGETVEWLLQQAEPAIVAATGTGTVPANFSTLAASLRPGASSRAAPFQHHLHHQPQHDVAAMLGFHGHHQHQLLPPPPSQQHQHPEAPQDPGAGEFMRKRYREADDLFKDPARHHDNEGAAAGGGEPGQQKPRPVPPPTAVSGAMWAVAPNSGAGGGGGAFWMQPAWAFGAGNTVQAPLQFMARSSYPGGMGEPNLGMLAALNSCGRSTGGEQQQEEGQPPEMDQHRRGSTSASANGGEAGHSAASPQ*
AsTCP41	AVESA.00001b.r3.5Ag0002989.1	CDS Protein	HQPPPPIRNPRELGRGSPNQAQLPRIRSPMESQLQGNGEKDTDKRYHAGSVVPKPDQASGDSGLAVAVPPRKRDRHTKVDGRGRRILMAGPCAARVAQLTKELGHKSDGETILWLVQKSEPAIVAAMATGTVPAIATGTGIRHTAGESSLSHPS*
AsTCP42	AVESA.00001b.r3.2Dg0002872.2	CDS Protein	MVAAQTWWRGGICRCRHIYCRGHRYRRSPARRRRTDTCACEFYDLQDGLGFDHPIKAVEWLINAVINEIMSLHPIAFVVILDGQQQVEPRAASRTRSWYSCTSETCRGWQAEPGPGGEALPKPIEGGKQNQVLVPPAEGPSSHPLSLASWDAGHPHALPPARISVSPVFAGPLPIFLFVWQVSSSVL*
AsTCP43	AVESA.00001b.r3.4Dg0003552.1	CDS Protein	MDPKFPPPPPLNKTEPTTAATTTTTSTATAEQQQQQQLDREQYHPPHHEQQHQQHLQIQVHQPPPQQKEDGGGGKELQVAAAGDRRVLGPKRSSNKDRHTKVDGRGRRIRMPALCAARIFQLTRELGHKSDGETVQWLLQQAEPAIVAATGTGTIPASALSSVAPSLPSPNSALAGRPQHHHHMWGPPPGSAGYAPAGFMNASGPGADAGGIGGIMQRMGLPAGIELPGGAAAGMGGHIGFAPMFASHAAMPGLELGLSQEGHIGVLAAQSLSQYYHVAGAGASGHLQHPHQHHQHQQHQQQQPQPQEDGEDEREDGDSDEESGQ*
AsTCP44	AVESA.00001b.r3.3Cg0002325.1	CDS Protein	MMSGSSQQQQSTAEEQQELARKHAAAVATSRQWSSQTESRIVRVSRVFGGKDRHSKVKTVKGLRDRRVRLSVPTAIQLYDLQDRLGLNQPSKVVDWLLNAARHEIDKLPPLQFPPHQVDLMDHMMTSSSMPLMPHVDDKFCHFAAAAGEGVKAGADEMARFGYHRFMGLNSNSLGLVNGGMPYNFTGAESWNNSSVQESGGGAGSPQAVSIAAAAHHSTFPSLLSLAPRSHQLVYYSSEADQFPVNDLGSQSLSLNSARAFHDQTES*
AsTCP45	AVESA.00001b.r3.3Ag0002082.1	CDS Protein	MMSGSSQQQQQSTAEEQQELARKHAAAVATSRQWSSQTESRIVRVSRVFGGKDRHSKVKTVKGLRDRRVRLSVPTAIQLYDLQDRLGLNQPSKVVDWLLNAARHEIDKLPPLQFPPHQVDLMDHMMTSSSMPLMPHVDDKFCHFAAAAGEGVKAGADEMARFGYHRFMGLNSNALGLVNGGMPYNFTGAESWNNSSVQESGGAGSPQAVSIAAAAHHSTFPSLLSLAPRSHQLVYYSSEADQFPVNDLGSQSLSLNSARAFHDHTET*
AsTCP46	AVESA.00001b.r3.Ung0000313.1	CDS Protein	IITHLLRQPHPTPSLPPSPMTTRPADGGGGDADKQLVPVATAANGNGTTALVVRKPPSKDRHSKVDGRGRRIRMPIICAARVFQLTRELGHKSDGQTIEWLLRQAEPSIIAATGSGTVPASFSTTSPSSLRSGDAVAVHAQPFSGGAAHHQMLPHAAPFVLGKRARSGADDQGDGEGDHAAAVSMAVPTPGFWALPARDFGHQLWSFAPPQAQEMMVAAAAAPAMSGEASAARVGNYLPMAQANLNLLASFSGGPGGATAAAGRAEEEAAH*
AsTCP47	AVESA.00001b.r3.4Dg0003552.2	CDS Protein	MDPKFPPPPPLNKTEPTTAATTTTTSTATAEQQQQQQLDREQYHPPHHEQQHQQHLQIQVHQPPPQQKEDGGGGKELQVAAAGDRRVLGPKRSSNKDRHTKVDGRGRRIRMPALCAARIFQLTRELGHKSDGETVQWLLQQAEPAIVAATGTGTIPASALSSVAPSLPSPNSALAGRPQHHHHMWGPPPGSAGYAPAGFMNASGPGADAGGIGGIMQRMGLPAGIELPGGAAAGMGGHIGFAPMFASHAAMPGLELGLSQEGHIGVLAAQSLSQYYHVAGAGASGHLQHPHQHHQHQQHQQQQPQPQEDGEDEREDGDSDEESGQ*
AsTCP48	AVESA.00001b.r3.7Ag0001146.1	CDS Protein	MDVTGDAGGGRRLNFPLQLLEKKEEHPCSISPAAGLGVVPASRTNGSELQVRKAAPKRTTSKDRHTKVDGRGRRIRMPAICAARVFQLTRELGHKTDGETIEWLLQQAEPAVIAATGTGTIPANFTSLNISLRSSGSMLSSIPAHLRYGGARADAWDRFVGLGFGGSLESPASTTTSSSSPLLLSFHSGSVGLDVSPSSSSAAANTDLSKKRRWEQEMQQQQRQQQHQHQQQQQQQYQQQMAGYTQSQMPGTVWMMPTSNAQGSGASPAGGGEQSIWTFPQSVSGGGGDGAATVYRGMPGGLHFMNIPAPMALHTQQLGLGQAGSGEGHMGILAALNAYRGQHAAASEITVAGHINGAAAEGATHHHQHQLVQQHQHHAGGGERNESTSASDS*
AsTCP49	AVESA.00001b.r3.4Dg0003552.3	CDS Protein	GVVVCVEMDPKFPPPPPLNKTEPTTAATTTTTSTATAEQQQQQQLDREQYHPPHHEQQHQQHLQIQVHQPPPQQKEDGGGGKELQVAAAGDRRVLGPKRSSNKDRHTKVDGRGRRIRMPALCAARIFQLTRELGHKSDGETVQWLLQQAEPAIVAATGTGTIPASALSSVAPSLPSPNSALAGRPQHHHHMWGPPPGSAGYAPAGFMNASGPGADAGGIGGIMQRMGLPAGIELPGGAAAGMGGHIGFAPMFASHAAMPGLELGLSQEGHIGVLAAQSLSQYYHVAGAGASGHLQHPHQHHQHQQHQQQQPQPQEDGEDEREDGDSDEESGQ*
