# Supplementary material for: Genome-wide characterization of TCP family and their potential roles in abiotic stress resistance of oat (Avena sativa L.)
Source: Front Plant Sci. 2024 Apr 8;15:1382790. doi: 10.3389/fpls.2024.1382790 (PMC11036127; doi:10.3389/fpls.2024.1382790)
Supplement: Supplementary file 3 [file Table_3.xlsx]

## Sheet: Sheet1
Table S3 Corresponding names of 24 AtTCP genes in Arabidopsis
Gene Name	Gene ID	TCP subfamily
AtTCP01	At1g67260	CYC/TB1
AtTCP02	At4g18390	CIN
AtTCP03	At1g53230	CIN
AtTCP04	At3g15030	CIN
AtTCP05	At5g60970	CIN
AtTCP06	At5g41030	PCF
AtTCP07	At5g23280	PCF
AtTCP08	At1g58100	PCF
AtTCP09	At2g45680	PCF
AtTCP10	At2g31070	CIN
AtTCP11	At2g37000	PCF
AtTCP12	At1g68800	CYC/TB1
AtTCP13	At3g02150	CIN
AtTCP14	At3g47620	PCF
AtTCP15	At1g69690	PCF
AtTCP16	At3g45150	PCF
AtTCP17	At5g08070	CIN
AtTCP18	At3g18550	CYC/TB1
AtTCP19	At5g51910	PCF
AtTCP20	At3g27010	PCF
AtTCP21	At5g08330	PCF
AtTCP22	At1g72010	PCF
AtTCP23	At1g35560	PCF
AtTCP24	At1g30210	CIN
