# Supplementary material for: Genome-wide characterization of TCP family and their potential roles in abiotic stress resistance of oat (Avena sativa L.)
Source: Front Plant Sci. 2024 Apr 8;15:1382790. doi: 10.3389/fpls.2024.1382790 (PMC11036127; doi:10.3389/fpls.2024.1382790)
Supplement: Supplementary file 4 [file Table_4.xlsx]

## Sheet: Sheet1
Table S4 Cis-element analyses of the AsTCPgene promoter regions.
Gene name	Gene ID	Predicted Cis-element
AsTCP01	AVESA.00001b.r3.1Dg0001753.1	light responsiveness
AsTCP01	AVESA.00001b.r3.1Dg0001753.1	light responsiveness
AsTCP01	AVESA.00001b.r3.1Dg0001753.1	light responsiveness
AsTCP01	AVESA.00001b.r3.1Dg0001753.1	abscisic acid responsiveness
AsTCP01	AVESA.00001b.r3.1Dg0001753.1	abscisic acid responsiveness
AsTCP01	AVESA.00001b.r3.1Dg0001753.1	abscisic acid responsiveness
AsTCP01	AVESA.00001b.r3.1Dg0001753.1	light responsive element
AsTCP01	AVESA.00001b.r3.1Dg0001753.1	light responsive element
AsTCP01	AVESA.00001b.r3.1Dg0001753.1	gibberellin-responsive element
AsTCP01	AVESA.00001b.r3.1Dg0001753.1	meristem expression
AsTCP01	AVESA.00001b.r3.1Dg0001753.1	salicylic acid responsiveness
AsTCP01	AVESA.00001b.r3.1Dg0001753.1	anaerobic induction
AsTCP01	AVESA.00001b.r3.1Dg0001753.1	anaerobic induction
AsTCP01	AVESA.00001b.r3.1Dg0001753.1	anaerobic induction
AsTCP01	AVESA.00001b.r3.1Dg0001753.1	light responsiveness
AsTCP01	AVESA.00001b.r3.1Dg0001753.1	anoxic specific inducibility
AsTCP01	AVESA.00001b.r3.1Dg0001753.1	anoxic specific inducibility
AsTCP01	AVESA.00001b.r3.1Dg0001753.1	anoxic specific inducibility
AsTCP01	AVESA.00001b.r3.1Dg0001753.1	meristem specific activation
AsTCP01	AVESA.00001b.r3.1Dg0001753.1	gibberellin-responsiveness
AsTCP01	AVESA.00001b.r3.1Dg0001753.1	light responsiveness
AsTCP02	AVESA.00001b.r3.4Ag0002058.1	low-temperature responsiveness
AsTCP02	AVESA.00001b.r3.4Ag0002058.1	low-temperature responsiveness
AsTCP02	AVESA.00001b.r3.4Ag0002058.1	light responsive element
AsTCP02	AVESA.00001b.r3.4Ag0002058.1	light responsiveness
AsTCP02	AVESA.00001b.r3.4Ag0002058.1	cell cycle regulation
AsTCP02	AVESA.00001b.r3.4Ag0002058.1	anaerobic induction
AsTCP02	AVESA.00001b.r3.4Ag0002058.1	anaerobic induction
AsTCP02	AVESA.00001b.r3.4Ag0002058.1	anaerobic induction
AsTCP02	AVESA.00001b.r3.4Ag0002058.1	light responsive element
AsTCP02	AVESA.00001b.r3.4Ag0002058.1	light responsive element
AsTCP02	AVESA.00001b.r3.4Ag0002058.1	light responsive element
AsTCP02	AVESA.00001b.r3.4Ag0002058.1	light responsive element
AsTCP02	AVESA.00001b.r3.4Ag0002058.1	light responsive element
AsTCP02	AVESA.00001b.r3.4Ag0002058.1	drought-inducibility
AsTCP02	AVESA.00001b.r3.4Ag0002058.1	light responsiveness
AsTCP02	AVESA.00001b.r3.4Ag0002058.1	abscisic acid responsiveness
AsTCP02	AVESA.00001b.r3.4Ag0002058.1	abscisic acid responsiveness
AsTCP02	AVESA.00001b.r3.4Ag0002058.1	abscisic acid responsiveness
AsTCP02	AVESA.00001b.r3.4Ag0002058.1	abscisic acid responsiveness
AsTCP02	AVESA.00001b.r3.4Ag0002058.1	light responsive element
AsTCP02	AVESA.00001b.r3.4Ag0002058.1	light responsive element
AsTCP02	AVESA.00001b.r3.4Ag0002058.1	light responsiveness
AsTCP02	AVESA.00001b.r3.4Ag0002058.1	light responsiveness
AsTCP02	AVESA.00001b.r3.4Ag0002058.1	light responsiveness
AsTCP03	AVESA.00001b.r3.1Dg0001753.2	light responsiveness
AsTCP03	AVESA.00001b.r3.1Dg0001753.2	light responsiveness
AsTCP03	AVESA.00001b.r3.1Dg0001753.2	light responsiveness
AsTCP03	AVESA.00001b.r3.1Dg0001753.2	gibberellin-responsive element
AsTCP03	AVESA.00001b.r3.1Dg0001753.2	meristem expression
AsTCP03	AVESA.00001b.r3.1Dg0001753.2	salicylic acid responsiveness
AsTCP03	AVESA.00001b.r3.1Dg0001753.2	abscisic acid responsiveness
AsTCP03	AVESA.00001b.r3.1Dg0001753.2	abscisic acid responsiveness
AsTCP03	AVESA.00001b.r3.1Dg0001753.2	abscisic acid responsiveness
AsTCP03	AVESA.00001b.r3.1Dg0001753.2	light responsive element
AsTCP03	AVESA.00001b.r3.1Dg0001753.2	light responsive element
AsTCP03	AVESA.00001b.r3.1Dg0001753.2	light responsiveness
AsTCP03	AVESA.00001b.r3.1Dg0001753.2	anoxic specific inducibility
AsTCP03	AVESA.00001b.r3.1Dg0001753.2	anoxic specific inducibility
AsTCP03	AVESA.00001b.r3.1Dg0001753.2	anoxic specific inducibility
AsTCP03	AVESA.00001b.r3.1Dg0001753.2	anaerobic induction
AsTCP03	AVESA.00001b.r3.1Dg0001753.2	anaerobic induction
AsTCP03	AVESA.00001b.r3.1Dg0001753.2	anaerobic induction
AsTCP03	AVESA.00001b.r3.1Dg0001753.2	gibberellin-responsiveness
AsTCP03	AVESA.00001b.r3.1Dg0001753.2	light responsiveness
AsTCP03	AVESA.00001b.r3.1Dg0001753.2	meristem specific activation
AsTCP04	AVESA.00001b.r3.6Ag0000828.1	salicylic acid responsiveness
AsTCP04	AVESA.00001b.r3.6Ag0000828.1	light responsive element
AsTCP04	AVESA.00001b.r3.6Ag0000828.1	light responsive element
AsTCP04	AVESA.00001b.r3.6Ag0000828.1	light responsive element
AsTCP04	AVESA.00001b.r3.6Ag0000828.1	abscisic acid responsiveness
AsTCP04	AVESA.00001b.r3.6Ag0000828.1	abscisic acid responsiveness
AsTCP04	AVESA.00001b.r3.6Ag0000828.1	abscisic acid responsiveness
AsTCP04	AVESA.00001b.r3.6Ag0000828.1	abscisic acid responsiveness
AsTCP04	AVESA.00001b.r3.6Ag0000828.1	light responsive element
AsTCP04	AVESA.00001b.r3.6Ag0000828.1	gibberellin-responsive element
AsTCP04	AVESA.00001b.r3.6Ag0000828.1	gibberellin-responsive element
AsTCP04	AVESA.00001b.r3.6Ag0000828.1	gibberellin-responsive element
AsTCP04	AVESA.00001b.r3.6Ag0000828.1	light responsiveness
AsTCP04	AVESA.00001b.r3.6Ag0000828.1	light responsiveness
AsTCP04	AVESA.00001b.r3.6Ag0000828.1	light responsiveness
AsTCP04	AVESA.00001b.r3.6Ag0000828.1	light responsiveness
AsTCP04	AVESA.00001b.r3.6Ag0000828.1	auxin responsiveness
AsTCP04	AVESA.00001b.r3.6Ag0000828.1	light responsiveness
AsTCP04	AVESA.00001b.r3.6Ag0000828.1	light responsiveness
AsTCP04	AVESA.00001b.r3.6Ag0000828.1	light responsive element
AsTCP04	AVESA.00001b.r3.6Ag0000828.1	gibberellin-responsiveness
AsTCP04	AVESA.00001b.r3.6Ag0000828.1	light responsive element
AsTCP04	AVESA.00001b.r3.6Ag0000828.1	light responsive element
AsTCP04	AVESA.00001b.r3.6Ag0000828.1	light responsive element
AsTCP04	AVESA.00001b.r3.6Ag0000828.1	light responsive element
AsTCP04	AVESA.00001b.r3.6Ag0000828.1	light responsive element
AsTCP04	AVESA.00001b.r3.6Ag0000828.1	light responsiveness
AsTCP04	AVESA.00001b.r3.6Ag0000828.1	anaerobic induction
AsTCP05	AVESA.00001b.r3.2Cg0001376.2	cis-acting regulatory element
AsTCP05	AVESA.00001b.r3.2Cg0001376.2	cis-acting regulatory element
AsTCP05	AVESA.00001b.r3.2Cg0001376.2	light responsive element
AsTCP05	AVESA.00001b.r3.2Cg0001376.2	light responsive element
AsTCP05	AVESA.00001b.r3.2Cg0001376.2	light responsive element
AsTCP05	AVESA.00001b.r3.2Cg0001376.2	light responsive element
AsTCP05	AVESA.00001b.r3.2Cg0001376.2	anaerobic induction
AsTCP05	AVESA.00001b.r3.2Cg0001376.2	seed-specific regulation
AsTCP05	AVESA.00001b.r3.2Cg0001376.2	anoxic specific inducibility
AsTCP05	AVESA.00001b.r3.2Cg0001376.2	light responsiveness
AsTCP05	AVESA.00001b.r3.2Cg0001376.2	light responsive element
AsTCP05	AVESA.00001b.r3.2Cg0001376.2	light responsive element
AsTCP05	AVESA.00001b.r3.2Cg0001376.2	light responsive element
AsTCP05	AVESA.00001b.r3.2Cg0001376.2	abscisic acid responsiveness
AsTCP05	AVESA.00001b.r3.2Cg0001376.2	abscisic acid responsiveness
AsTCP05	AVESA.00001b.r3.2Cg0001376.2	abscisic acid responsiveness
AsTCP05	AVESA.00001b.r3.2Cg0001376.2	light responsiveness
AsTCP05	AVESA.00001b.r3.2Cg0001376.2	light responsiveness
AsTCP05	AVESA.00001b.r3.2Cg0001376.2	light responsiveness
AsTCP05	AVESA.00001b.r3.2Cg0001376.2	light responsiveness
AsTCP06	AVESA.00001b.r3.2Dg0002872.1	light responsive element
AsTCP06	AVESA.00001b.r3.2Dg0002872.1	light responsiveness
AsTCP06	AVESA.00001b.r3.2Dg0002872.1	light responsive element
AsTCP06	AVESA.00001b.r3.2Dg0002872.1	anoxic specific inducibility
AsTCP06	AVESA.00001b.r3.2Dg0002872.1	zein metabolism regulation
AsTCP06	AVESA.00001b.r3.2Dg0002872.1	drought-inducibility
AsTCP06	AVESA.00001b.r3.2Dg0002872.1	abscisic acid responsiveness
AsTCP06	AVESA.00001b.r3.2Dg0002872.1	abscisic acid responsiveness
AsTCP06	AVESA.00001b.r3.2Dg0002872.1	abscisic acid responsiveness
AsTCP06	AVESA.00001b.r3.2Dg0002872.1	light responsive element
AsTCP06	AVESA.00001b.r3.2Dg0002872.1	light responsive element
AsTCP06	AVESA.00001b.r3.2Dg0002872.1	circadian control
AsTCP06	AVESA.00001b.r3.2Dg0002872.1	light responsive element
AsTCP06	AVESA.00001b.r3.2Dg0002872.1	gibberellin-responsive element
AsTCP06	AVESA.00001b.r3.2Dg0002872.1	light responsiveness
AsTCP06	AVESA.00001b.r3.2Dg0002872.1	light responsiveness
AsTCP06	AVESA.00001b.r3.2Dg0002872.1	defense and stress responsiveness
AsTCP07	AVESA.00001b.r3.2Cg0001376.1	part of a light response element
AsTCP07	AVESA.00001b.r3.2Cg0001376.1	light responsiveness
AsTCP07	AVESA.00001b.r3.2Cg0001376.1	light responsiveness
AsTCP07	AVESA.00001b.r3.2Cg0001376.1	light responsiveness
AsTCP07	AVESA.00001b.r3.2Cg0001376.1	light responsiveness
AsTCP07	AVESA.00001b.r3.2Cg0001376.1	light responsiveness
AsTCP07	AVESA.00001b.r3.2Cg0001376.1	light responsiveness
AsTCP07	AVESA.00001b.r3.2Cg0001376.1	light responsiveness
AsTCP07	AVESA.00001b.r3.2Cg0001376.1	drought-inducibility
AsTCP07	AVESA.00001b.r3.2Cg0001376.1	light responsive element
AsTCP07	AVESA.00001b.r3.2Cg0001376.1	light responsive element
AsTCP07	AVESA.00001b.r3.2Cg0001376.1	light responsive element
AsTCP07	AVESA.00001b.r3.2Cg0001376.1	abscisic acid responsiveness
AsTCP07	AVESA.00001b.r3.2Cg0001376.1	abscisic acid responsiveness
AsTCP07	AVESA.00001b.r3.2Cg0001376.1	abscisic acid responsiveness
AsTCP07	AVESA.00001b.r3.2Cg0001376.1	abscisic acid responsiveness
AsTCP07	AVESA.00001b.r3.2Cg0001376.1	light responsive element
AsTCP07	AVESA.00001b.r3.2Cg0001376.1	seed-specific regulation
AsTCP07	AVESA.00001b.r3.2Cg0001376.1	anaerobic induction
AsTCP07	AVESA.00001b.r3.2Cg0001376.1	anoxic specific inducibility
AsTCP07	AVESA.00001b.r3.2Cg0001376.1	light responsive element
AsTCP07	AVESA.00001b.r3.2Cg0001376.1	light responsive element
AsTCP07	AVESA.00001b.r3.2Cg0001376.1	light responsive element
AsTCP08	AVESA.00001b.r3.7Ag0000616.1	cis-acting regulatory element
AsTCP08	AVESA.00001b.r3.7Ag0000616.1	part of a module for light response
AsTCP08	AVESA.00001b.r3.7Ag0000616.1	light responsive element
AsTCP08	AVESA.00001b.r3.7Ag0000616.1	abscisic acid responsiveness
AsTCP08	AVESA.00001b.r3.7Ag0000616.1	abscisic acid responsiveness
AsTCP08	AVESA.00001b.r3.7Ag0000616.1	abscisic acid responsiveness
AsTCP08	AVESA.00001b.r3.7Ag0000616.1	abscisic acid responsiveness
AsTCP08	AVESA.00001b.r3.7Ag0000616.1	light responsiveness
AsTCP08	AVESA.00001b.r3.7Ag0000616.1	light responsive element
AsTCP08	AVESA.00001b.r3.7Ag0000616.1	light responsiveness
AsTCP08	AVESA.00001b.r3.7Ag0000616.1	light responsiveness
AsTCP08	AVESA.00001b.r3.7Ag0000616.1	light responsiveness
AsTCP08	AVESA.00001b.r3.7Ag0000616.1	light responsiveness
AsTCP08	AVESA.00001b.r3.7Ag0000616.1	light responsiveness
AsTCP08	AVESA.00001b.r3.7Ag0000616.1	light responsive element
AsTCP08	AVESA.00001b.r3.7Ag0000616.1	light responsive element
AsTCP08	AVESA.00001b.r3.7Ag0000616.1	light responsiveness
AsTCP08	AVESA.00001b.r3.7Ag0000616.1	light responsiveness
AsTCP08	AVESA.00001b.r3.7Ag0000616.1	light responsive element
AsTCP08	AVESA.00001b.r3.7Ag0000616.1	light responsive element
AsTCP08	AVESA.00001b.r3.7Ag0000616.1	light responsive element
AsTCP08	AVESA.00001b.r3.7Ag0000616.1	light responsive element
AsTCP08	AVESA.00001b.r3.7Ag0000616.1	gibberellin-responsive element
AsTCP08	AVESA.00001b.r3.7Ag0000616.1	gibberellin-responsive element
AsTCP09	AVESA.00001b.r3.1Ag0001719.1	abscisic acid responsiveness
AsTCP09	AVESA.00001b.r3.1Ag0001719.1	abscisic acid responsiveness
AsTCP09	AVESA.00001b.r3.1Ag0001719.1	abscisic acid responsiveness
AsTCP09	AVESA.00001b.r3.1Ag0001719.1	light responsive element
AsTCP09	AVESA.00001b.r3.1Ag0001719.1	light responsive element
AsTCP09	AVESA.00001b.r3.1Ag0001719.1	light responsive element
AsTCP09	AVESA.00001b.r3.1Ag0001719.1	meristem expression
AsTCP09	AVESA.00001b.r3.1Ag0001719.1	light responsive element
AsTCP09	AVESA.00001b.r3.1Ag0001719.1	gibberellin-responsive element
AsTCP09	AVESA.00001b.r3.1Ag0001719.1	light responsiveness
AsTCP09	AVESA.00001b.r3.1Ag0001719.1	light responsiveness
AsTCP09	AVESA.00001b.r3.1Ag0001719.1	meristem specific activation
AsTCP09	AVESA.00001b.r3.1Ag0001719.1	light responsive element
AsTCP09	AVESA.00001b.r3.1Ag0001719.1	light responsiveness
AsTCP09	AVESA.00001b.r3.1Ag0001719.1	anaerobic induction
AsTCP09	AVESA.00001b.r3.1Ag0001719.1	anaerobic induction
AsTCP09	AVESA.00001b.r3.1Ag0001719.1	anoxic specific inducibility
AsTCP09	AVESA.00001b.r3.1Ag0001719.1	anoxic specific inducibility
AsTCP09	AVESA.00001b.r3.1Ag0001719.1	anoxic specific inducibility
AsTCP10	AVESA.00001b.r3.4Ag0003426.1	drought-inducibility
AsTCP10	AVESA.00001b.r3.4Ag0003426.1	light responsive element
AsTCP10	AVESA.00001b.r3.4Ag0003426.1	abscisic acid responsiveness
AsTCP10	AVESA.00001b.r3.4Ag0003426.1	abscisic acid responsiveness
AsTCP10	AVESA.00001b.r3.4Ag0003426.1	abscisic acid responsiveness
AsTCP10	AVESA.00001b.r3.4Ag0003426.1	abscisic acid responsiveness
AsTCP10	AVESA.00001b.r3.4Ag0003426.1	abscisic acid responsiveness
AsTCP10	AVESA.00001b.r3.4Ag0003426.1	light responsive element
AsTCP10	AVESA.00001b.r3.4Ag0003426.1	light responsive element
AsTCP10	AVESA.00001b.r3.4Ag0003426.1	auxin-responsive element
AsTCP10	AVESA.00001b.r3.4Ag0003426.1	meristem expression
AsTCP10	AVESA.00001b.r3.4Ag0003426.1	light responsive element
AsTCP10	AVESA.00001b.r3.4Ag0003426.1	light responsive element
AsTCP10	AVESA.00001b.r3.4Ag0003426.1	light responsive element
AsTCP10	AVESA.00001b.r3.4Ag0003426.1	part of a light response element
AsTCP10	AVESA.00001b.r3.4Ag0003426.1	light responsiveness
AsTCP10	AVESA.00001b.r3.4Ag0003426.1	light responsiveness
AsTCP10	AVESA.00001b.r3.4Ag0003426.1	light responsiveness
AsTCP10	AVESA.00001b.r3.4Ag0003426.1	light responsiveness
AsTCP10	AVESA.00001b.r3.4Ag0003426.1	light responsiveness
AsTCP10	AVESA.00001b.r3.4Ag0003426.1	light responsiveness
AsTCP10	AVESA.00001b.r3.4Ag0003426.1	light responsiveness
AsTCP10	AVESA.00001b.r3.4Ag0003426.1	light responsiveness
AsTCP10	AVESA.00001b.r3.4Ag0003426.1	cis-acting regulatory element
AsTCP10	AVESA.00001b.r3.4Ag0003426.1	root specific
AsTCP10	AVESA.00001b.r3.4Ag0003426.1	low-temperature responsiveness
AsTCP10	AVESA.00001b.r3.4Ag0003426.1	protein binding site
AsTCP10	AVESA.00001b.r3.4Ag0003426.1	light responsive element
AsTCP10	AVESA.00001b.r3.4Ag0003426.1	light responsive element
AsTCP10	AVESA.00001b.r3.4Ag0003426.1	light responsive element
AsTCP10	AVESA.00001b.r3.4Ag0003426.1	light responsiveness
AsTCP10	AVESA.00001b.r3.4Ag0003426.1	anaerobic induction
AsTCP10	AVESA.00001b.r3.4Ag0003426.1	anaerobic induction
AsTCP10	AVESA.00001b.r3.4Ag0003426.1	anaerobic induction
AsTCP11	AVESA.00001b.r3.2Ag0000686.1	gibberellin-responsive element
AsTCP11	AVESA.00001b.r3.2Ag0000686.1	light responsiveness
AsTCP11	AVESA.00001b.r3.2Ag0000686.1	light responsiveness
AsTCP11	AVESA.00001b.r3.2Ag0000686.1	light responsiveness
AsTCP11	AVESA.00001b.r3.2Ag0000686.1	light responsiveness
AsTCP11	AVESA.00001b.r3.2Ag0000686.1	gibberellin-responsive element
AsTCP11	AVESA.00001b.r3.2Ag0000686.1	light responsive element
AsTCP11	AVESA.00001b.r3.2Ag0000686.1	salicylic acid responsiveness
AsTCP11	AVESA.00001b.r3.2Ag0000686.1	light responsive element
AsTCP11	AVESA.00001b.r3.2Ag0000686.1	abscisic acid responsiveness
AsTCP11	AVESA.00001b.r3.2Ag0000686.1	abscisic acid responsiveness
AsTCP11	AVESA.00001b.r3.2Ag0000686.1	abscisic acid responsiveness
AsTCP11	AVESA.00001b.r3.2Ag0000686.1	abscisic acid responsiveness
AsTCP11	AVESA.00001b.r3.2Ag0000686.1	anaerobic induction
AsTCP11	AVESA.00001b.r3.2Ag0000686.1	seed-specific regulation
AsTCP11	AVESA.00001b.r3.2Ag0000686.1	light responsive element
AsTCP11	AVESA.00001b.r3.2Ag0000686.1	light responsive element
AsTCP11	AVESA.00001b.r3.2Ag0000686.1	light responsive element
AsTCP11	AVESA.00001b.r3.2Ag0000686.1	cis-acting regulatory element
AsTCP11	AVESA.00001b.r3.2Ag0000686.1	cis-acting regulatory element
AsTCP11	AVESA.00001b.r3.2Ag0000686.1	low-temperature responsiveness
AsTCP12	AVESA.00001b.r3.2Ag0000686.2	abscisic acid responsiveness
AsTCP12	AVESA.00001b.r3.2Ag0000686.2	abscisic acid responsiveness
AsTCP12	AVESA.00001b.r3.2Ag0000686.2	abscisic acid responsiveness
AsTCP12	AVESA.00001b.r3.2Ag0000686.2	abscisic acid responsiveness
AsTCP12	AVESA.00001b.r3.2Ag0000686.2	light responsive element
AsTCP12	AVESA.00001b.r3.2Ag0000686.2	salicylic acid responsiveness
AsTCP12	AVESA.00001b.r3.2Ag0000686.2	light responsive element
AsTCP12	AVESA.00001b.r3.2Ag0000686.2	gibberellin-responsive element
AsTCP12	AVESA.00001b.r3.2Ag0000686.2	light responsiveness
AsTCP12	AVESA.00001b.r3.2Ag0000686.2	light responsiveness
AsTCP12	AVESA.00001b.r3.2Ag0000686.2	light responsiveness
AsTCP12	AVESA.00001b.r3.2Ag0000686.2	light responsiveness
AsTCP12	AVESA.00001b.r3.2Ag0000686.2	gibberellin-responsive element
AsTCP12	AVESA.00001b.r3.2Ag0000686.2	low-temperature responsiveness
AsTCP12	AVESA.00001b.r3.2Ag0000686.2	cis-acting regulatory element
AsTCP12	AVESA.00001b.r3.2Ag0000686.2	cis-acting regulatory element
AsTCP12	AVESA.00001b.r3.2Ag0000686.2	light responsive element
AsTCP12	AVESA.00001b.r3.2Ag0000686.2	light responsive element
AsTCP12	AVESA.00001b.r3.2Ag0000686.2	light responsive element
AsTCP12	AVESA.00001b.r3.2Ag0000686.2	seed-specific regulation
AsTCP12	AVESA.00001b.r3.2Ag0000686.2	anaerobic induction
AsTCP13	AVESA.00001b.r3.2Cg0001376.4	anoxic specific inducibility
AsTCP13	AVESA.00001b.r3.2Cg0001376.4	seed-specific regulation
AsTCP13	AVESA.00001b.r3.2Cg0001376.4	anaerobic induction
AsTCP13	AVESA.00001b.r3.2Cg0001376.4	light responsive element
AsTCP13	AVESA.00001b.r3.2Cg0001376.4	light responsive element
AsTCP13	AVESA.00001b.r3.2Cg0001376.4	light responsive element
AsTCP13	AVESA.00001b.r3.2Cg0001376.4	light responsiveness
AsTCP13	AVESA.00001b.r3.2Cg0001376.4	part of a light response element
AsTCP13	AVESA.00001b.r3.2Cg0001376.4	light responsiveness
AsTCP13	AVESA.00001b.r3.2Cg0001376.4	light responsiveness
AsTCP13	AVESA.00001b.r3.2Cg0001376.4	light responsiveness
AsTCP13	AVESA.00001b.r3.2Cg0001376.4	light responsiveness
AsTCP13	AVESA.00001b.r3.2Cg0001376.4	light responsiveness
AsTCP13	AVESA.00001b.r3.2Cg0001376.4	light responsive element
AsTCP13	AVESA.00001b.r3.2Cg0001376.4	light responsive element
AsTCP13	AVESA.00001b.r3.2Cg0001376.4	light responsive element
AsTCP13	AVESA.00001b.r3.2Cg0001376.4	light responsive element
AsTCP13	AVESA.00001b.r3.2Cg0001376.4	abscisic acid responsiveness
AsTCP13	AVESA.00001b.r3.2Cg0001376.4	abscisic acid responsiveness
AsTCP13	AVESA.00001b.r3.2Cg0001376.4	abscisic acid responsiveness
AsTCP13	AVESA.00001b.r3.2Cg0001376.4	abscisic acid responsiveness
AsTCP13	AVESA.00001b.r3.2Cg0001376.4	light responsiveness
AsTCP13	AVESA.00001b.r3.2Cg0001376.4	drought-inducibility
AsTCP14	AVESA.00001b.r3.2Cg0001376.5	part of a light response element
AsTCP14	AVESA.00001b.r3.2Cg0001376.5	light responsiveness
AsTCP14	AVESA.00001b.r3.2Cg0001376.5	light responsiveness
AsTCP14	AVESA.00001b.r3.2Cg0001376.5	light responsiveness
AsTCP14	AVESA.00001b.r3.2Cg0001376.5	light responsiveness
AsTCP14	AVESA.00001b.r3.2Cg0001376.5	light responsiveness
AsTCP14	AVESA.00001b.r3.2Cg0001376.5	light responsiveness
AsTCP14	AVESA.00001b.r3.2Cg0001376.5	abscisic acid responsiveness
AsTCP14	AVESA.00001b.r3.2Cg0001376.5	abscisic acid responsiveness
AsTCP14	AVESA.00001b.r3.2Cg0001376.5	abscisic acid responsiveness
AsTCP14	AVESA.00001b.r3.2Cg0001376.5	abscisic acid responsiveness
AsTCP14	AVESA.00001b.r3.2Cg0001376.5	light responsive element
AsTCP14	AVESA.00001b.r3.2Cg0001376.5	light responsive element
AsTCP14	AVESA.00001b.r3.2Cg0001376.5	light responsive element
AsTCP14	AVESA.00001b.r3.2Cg0001376.5	light responsiveness
AsTCP14	AVESA.00001b.r3.2Cg0001376.5	drought-inducibility
AsTCP14	AVESA.00001b.r3.2Cg0001376.5	light responsive element
AsTCP14	AVESA.00001b.r3.2Cg0001376.5	seed-specific regulation
AsTCP14	AVESA.00001b.r3.2Cg0001376.5	anaerobic induction
AsTCP14	AVESA.00001b.r3.2Cg0001376.5	anoxic specific inducibility
AsTCP14	AVESA.00001b.r3.2Cg0001376.5	light responsive element
AsTCP14	AVESA.00001b.r3.2Cg0001376.5	light responsive element
AsTCP14	AVESA.00001b.r3.2Cg0001376.5	light responsive element
AsTCP15	AVESA.00001b.r3.6Cg0002756.1	seed-specific regulation
AsTCP15	AVESA.00001b.r3.6Cg0002756.1	anaerobic induction
AsTCP15	AVESA.00001b.r3.6Cg0002756.1	light responsiveness
AsTCP15	AVESA.00001b.r3.6Cg0002756.1	light responsive element
AsTCP15	AVESA.00001b.r3.6Cg0002756.1	light responsive element
AsTCP15	AVESA.00001b.r3.6Cg0002756.1	light responsive element
AsTCP15	AVESA.00001b.r3.6Cg0002756.1	light responsive element
AsTCP15	AVESA.00001b.r3.6Cg0002756.1	gibberellin-responsiveness
AsTCP15	AVESA.00001b.r3.6Cg0002756.1	light responsive element
AsTCP15	AVESA.00001b.r3.6Cg0002756.1	auxin responsiveness
AsTCP15	AVESA.00001b.r3.6Cg0002756.1	light responsiveness
AsTCP15	AVESA.00001b.r3.6Cg0002756.1	light responsiveness
AsTCP15	AVESA.00001b.r3.6Cg0002756.1	gibberellin-responsive element and light responsive element
AsTCP15	AVESA.00001b.r3.6Cg0002756.1	gibberellin-responsive element
AsTCP15	AVESA.00001b.r3.6Cg0002756.1	gibberellin-responsive element
AsTCP15	AVESA.00001b.r3.6Cg0002756.1	light responsiveness
AsTCP15	AVESA.00001b.r3.6Cg0002756.1	light responsiveness
AsTCP15	AVESA.00001b.r3.6Cg0002756.1	abscisic acid responsiveness
AsTCP15	AVESA.00001b.r3.6Cg0002756.1	abscisic acid responsiveness
AsTCP15	AVESA.00001b.r3.6Cg0002756.1	abscisic acid responsiveness
AsTCP15	AVESA.00001b.r3.6Cg0002756.1	abscisic acid responsiveness
AsTCP15	AVESA.00001b.r3.6Cg0002756.1	light responsive element
AsTCP15	AVESA.00001b.r3.6Cg0002756.1	salicylic acid responsiveness
AsTCP15	AVESA.00001b.r3.6Cg0002756.1	light responsive element
AsTCP16	AVESA.00001b.r3.5Ag0001691.1	light responsiveness
AsTCP16	AVESA.00001b.r3.5Ag0001691.1	light responsiveness
AsTCP16	AVESA.00001b.r3.5Ag0001691.1	light responsiveness
AsTCP16	AVESA.00001b.r3.5Ag0001691.1	light responsiveness
AsTCP16	AVESA.00001b.r3.5Ag0001691.1	light responsiveness
AsTCP16	AVESA.00001b.r3.5Ag0001691.1	gibberellin-responsive element
AsTCP16	AVESA.00001b.r3.5Ag0001691.1	gibberellin-responsive element
AsTCP16	AVESA.00001b.r3.5Ag0001691.1	abscisic acid responsiveness
AsTCP16	AVESA.00001b.r3.5Ag0001691.1	abscisic acid responsiveness
AsTCP16	AVESA.00001b.r3.5Ag0001691.1	abscisic acid responsiveness
AsTCP16	AVESA.00001b.r3.5Ag0001691.1	light responsive element
AsTCP16	AVESA.00001b.r3.5Ag0001691.1	light responsive element
AsTCP16	AVESA.00001b.r3.5Ag0001691.1	meristem expression
AsTCP16	AVESA.00001b.r3.5Ag0001691.1	auxin-responsive element
AsTCP16	AVESA.00001b.r3.5Ag0001691.1	auxin-responsive element
AsTCP16	AVESA.00001b.r3.5Ag0001691.1	circadian control
AsTCP16	AVESA.00001b.r3.5Ag0001691.1	light responsive element
AsTCP16	AVESA.00001b.r3.5Ag0001691.1	light responsive element
AsTCP16	AVESA.00001b.r3.5Ag0001691.1	light responsive element
AsTCP16	AVESA.00001b.r3.5Ag0001691.1	light responsiveness
AsTCP16	AVESA.00001b.r3.5Ag0001691.1	anaerobic induction
AsTCP16	AVESA.00001b.r3.5Ag0001691.1	anoxic specific inducibility
AsTCP16	AVESA.00001b.r3.5Ag0001691.1	light responsiveness
AsTCP16	AVESA.00001b.r3.5Ag0001691.1	auxin responsiveness
AsTCP16	AVESA.00001b.r3.5Ag0001691.1	light responsive element
AsTCP17	AVESA.00001b.r3.Ung0000515.1	part of a module for light response
AsTCP17	AVESA.00001b.r3.Ung0000515.1	light responsiveness
AsTCP17	AVESA.00001b.r3.Ung0000515.1	light responsiveness
AsTCP17	AVESA.00001b.r3.Ung0000515.1	light responsive element
AsTCP17	AVESA.00001b.r3.Ung0000515.1	cis-acting regulatory element
AsTCP17	AVESA.00001b.r3.Ung0000515.1	light responsive element
AsTCP17	AVESA.00001b.r3.Ung0000515.1	light responsiveness
AsTCP17	AVESA.00001b.r3.Ung0000515.1	light responsiveness
AsTCP17	AVESA.00001b.r3.Ung0000515.1	light responsive element
AsTCP17	AVESA.00001b.r3.Ung0000515.1	light responsive element
AsTCP17	AVESA.00001b.r3.Ung0000515.1	light responsive element
AsTCP17	AVESA.00001b.r3.Ung0000515.1	meristem expression
AsTCP17	AVESA.00001b.r3.Ung0000515.1	meristem expression
AsTCP17	AVESA.00001b.r3.Ung0000515.1	meristem expression
AsTCP17	AVESA.00001b.r3.Ung0000515.1	light responsive element
AsTCP17	AVESA.00001b.r3.Ung0000515.1	light responsive element
AsTCP17	AVESA.00001b.r3.Ung0000515.1	light responsive element
AsTCP18	AVESA.00001b.r3.4Ag0002057.1	light responsiveness
AsTCP18	AVESA.00001b.r3.4Ag0002057.1	light responsiveness
AsTCP18	AVESA.00001b.r3.4Ag0002057.1	light responsiveness
AsTCP18	AVESA.00001b.r3.4Ag0002057.1	light responsiveness
AsTCP18	AVESA.00001b.r3.4Ag0002057.1	light responsiveness
AsTCP18	AVESA.00001b.r3.4Ag0002057.1	part of a light response element
AsTCP18	AVESA.00001b.r3.4Ag0002057.1	light responsive element
AsTCP18	AVESA.00001b.r3.4Ag0002057.1	light responsive element
AsTCP18	AVESA.00001b.r3.4Ag0002057.1	light responsive element
AsTCP18	AVESA.00001b.r3.4Ag0002057.1	salicylic acid responsiveness
AsTCP18	AVESA.00001b.r3.4Ag0002057.1	meristem expression
AsTCP18	AVESA.00001b.r3.4Ag0002057.1	meristem expression
AsTCP18	AVESA.00001b.r3.4Ag0002057.1	abscisic acid responsiveness
AsTCP18	AVESA.00001b.r3.4Ag0002057.1	abscisic acid responsiveness
AsTCP18	AVESA.00001b.r3.4Ag0002057.1	abscisic acid responsiveness
AsTCP18	AVESA.00001b.r3.4Ag0002057.1	abscisic acid responsiveness
AsTCP18	AVESA.00001b.r3.4Ag0002057.1	abscisic acid responsiveness
AsTCP18	AVESA.00001b.r3.4Ag0002057.1	zein metabolism regulation
AsTCP18	AVESA.00001b.r3.4Ag0002057.1	zein metabolism regulation
AsTCP18	AVESA.00001b.r3.4Ag0002057.1	light responsiveness
AsTCP18	AVESA.00001b.r3.4Ag0002057.1	anaerobic induction
AsTCP18	AVESA.00001b.r3.4Ag0002057.1	light responsiveness
AsTCP18	AVESA.00001b.r3.4Ag0002057.1	light responsiveness
AsTCP18	AVESA.00001b.r3.4Ag0002057.1	part of a module for light response
AsTCP18	AVESA.00001b.r3.4Ag0002057.1	part of a module for light response
AsTCP18	AVESA.00001b.r3.4Ag0002057.1	light responsive element
AsTCP18	AVESA.00001b.r3.4Ag0002057.1	cis-acting regulatory element
AsTCP18	AVESA.00001b.r3.4Ag0002057.1	cis-acting regulatory element
AsTCP18	AVESA.00001b.r3.4Ag0002057.1	cis-acting regulatory element
AsTCP19	AVESA.00001b.r3.3Dg0000197.1	abscisic acid responsiveness
AsTCP19	AVESA.00001b.r3.3Dg0000197.1	abscisic acid responsiveness
AsTCP19	AVESA.00001b.r3.3Dg0000197.1	abscisic acid responsiveness
AsTCP19	AVESA.00001b.r3.3Dg0000197.1	abscisic acid responsiveness
AsTCP19	AVESA.00001b.r3.3Dg0000197.1	drought-inducibility
AsTCP19	AVESA.00001b.r3.3Dg0000197.1	light responsive element
AsTCP19	AVESA.00001b.r3.3Dg0000197.1	meristem expression
AsTCP19	AVESA.00001b.r3.3Dg0000197.1	meristem expression
AsTCP19	AVESA.00001b.r3.3Dg0000197.1	salicylic acid responsiveness
AsTCP19	AVESA.00001b.r3.3Dg0000197.1	salicylic acid responsiveness
AsTCP19	AVESA.00001b.r3.3Dg0000197.1	light responsive element
AsTCP19	AVESA.00001b.r3.3Dg0000197.1	light responsive element
AsTCP19	AVESA.00001b.r3.3Dg0000197.1	light responsive element
AsTCP19	AVESA.00001b.r3.3Dg0000197.1	light responsive element
AsTCP19	AVESA.00001b.r3.3Dg0000197.1	light responsive element
AsTCP19	AVESA.00001b.r3.3Dg0000197.1	light responsive element
AsTCP19	AVESA.00001b.r3.3Dg0000197.1	light responsive element
AsTCP19	AVESA.00001b.r3.3Dg0000197.1	light responsiveness
AsTCP19	AVESA.00001b.r3.3Dg0000197.1	light responsiveness
AsTCP19	AVESA.00001b.r3.3Dg0000197.1	light responsiveness
AsTCP19	AVESA.00001b.r3.3Dg0000197.1	defense and stress responsiveness
AsTCP19	AVESA.00001b.r3.3Dg0000197.1	cis-acting regulatory element
AsTCP19	AVESA.00001b.r3.3Dg0000197.1	cis-acting regulatory element
AsTCP19	AVESA.00001b.r3.3Dg0000197.1	cis-acting regulatory element
AsTCP19	AVESA.00001b.r3.3Dg0000197.1	light responsiveness
AsTCP19	AVESA.00001b.r3.3Dg0000197.1	seed-specific regulation
AsTCP19	AVESA.00001b.r3.3Dg0000197.1	anaerobic induction
AsTCP19	AVESA.00001b.r3.3Dg0000197.1	anaerobic induction
AsTCP19	AVESA.00001b.r3.3Dg0000197.1	anoxic specific inducibility
AsTCP19	AVESA.00001b.r3.3Dg0000197.1	anoxic specific inducibility
AsTCP19	AVESA.00001b.r3.3Dg0000197.1	anoxic specific inducibility
AsTCP19	AVESA.00001b.r3.3Dg0000197.1	anoxic specific inducibility
AsTCP20	AVESA.00001b.r3.7Cg0000189.1	defense and stress responsiveness
AsTCP20	AVESA.00001b.r3.7Cg0000189.1	light responsiveness
AsTCP20	AVESA.00001b.r3.7Cg0000189.1	light responsiveness
AsTCP20	AVESA.00001b.r3.7Cg0000189.1	light responsiveness
AsTCP20	AVESA.00001b.r3.7Cg0000189.1	light responsiveness
AsTCP20	AVESA.00001b.r3.7Cg0000189.1	light responsiveness
AsTCP20	AVESA.00001b.r3.7Cg0000189.1	light responsiveness
AsTCP20	AVESA.00001b.r3.7Cg0000189.1	light responsiveness
AsTCP20	AVESA.00001b.r3.7Cg0000189.1	light responsiveness
AsTCP20	AVESA.00001b.r3.7Cg0000189.1	light responsiveness
AsTCP20	AVESA.00001b.r3.7Cg0000189.1	light responsive element
AsTCP20	AVESA.00001b.r3.7Cg0000189.1	light responsive element
AsTCP20	AVESA.00001b.r3.7Cg0000189.1	light responsive element
AsTCP20	AVESA.00001b.r3.7Cg0000189.1	light responsive element
AsTCP20	AVESA.00001b.r3.7Cg0000189.1	light responsive element
AsTCP20	AVESA.00001b.r3.7Cg0000189.1	auxin-responsive element
AsTCP20	AVESA.00001b.r3.7Cg0000189.1	salicylic acid responsiveness
AsTCP20	AVESA.00001b.r3.7Cg0000189.1	meristem expression
AsTCP20	AVESA.00001b.r3.7Cg0000189.1	light responsive element
AsTCP20	AVESA.00001b.r3.7Cg0000189.1	light responsive element
AsTCP20	AVESA.00001b.r3.7Cg0000189.1	abscisic acid responsiveness
AsTCP20	AVESA.00001b.r3.7Cg0000189.1	abscisic acid responsiveness
AsTCP20	AVESA.00001b.r3.7Cg0000189.1	abscisic acid responsiveness
AsTCP20	AVESA.00001b.r3.7Cg0000189.1	abscisic acid responsiveness
AsTCP20	AVESA.00001b.r3.7Cg0000189.1	abscisic acid responsiveness
AsTCP20	AVESA.00001b.r3.7Cg0000189.1	abscisic acid responsiveness
AsTCP20	AVESA.00001b.r3.7Cg0000189.1	abscisic acid responsiveness
AsTCP20	AVESA.00001b.r3.7Cg0000189.1	abscisic acid responsiveness
AsTCP20	AVESA.00001b.r3.7Cg0000189.1	abscisic acid responsiveness
AsTCP20	AVESA.00001b.r3.7Cg0000189.1	abscisic acid responsiveness
AsTCP20	AVESA.00001b.r3.7Cg0000189.1	drought-inducibility
AsTCP20	AVESA.00001b.r3.7Cg0000189.1	light responsiveness
AsTCP20	AVESA.00001b.r3.7Cg0000189.1	anoxic specific inducibility
AsTCP20	AVESA.00001b.r3.7Cg0000189.1	light responsiveness
AsTCP20	AVESA.00001b.r3.7Cg0000189.1	light responsive element
AsTCP20	AVESA.00001b.r3.7Cg0000189.1	light responsive element
AsTCP20	AVESA.00001b.r3.7Cg0000189.1	cis-acting regulatory element
AsTCP21	AVESA.00001b.r3.5Dg0000558.2	anaerobic induction
AsTCP21	AVESA.00001b.r3.5Dg0000558.2	anaerobic induction
AsTCP21	AVESA.00001b.r3.5Dg0000558.2	part of a module for light response
AsTCP21	AVESA.00001b.r3.5Dg0000558.2	cis-acting regulatory element
AsTCP21	AVESA.00001b.r3.5Dg0000558.2	gibberellin-responsive element
AsTCP21	AVESA.00001b.r3.5Dg0000558.2	defense and stress responsiveness
AsTCP21	AVESA.00001b.r3.5Dg0000558.2	defense and stress responsiveness
AsTCP21	AVESA.00001b.r3.5Dg0000558.2	light responsiveness
AsTCP21	AVESA.00001b.r3.5Dg0000558.2	light responsiveness
AsTCP21	AVESA.00001b.r3.5Dg0000558.2	light responsiveness
AsTCP21	AVESA.00001b.r3.5Dg0000558.2	light responsiveness
AsTCP21	AVESA.00001b.r3.5Dg0000558.2	light responsiveness
AsTCP21	AVESA.00001b.r3.5Dg0000558.2	light responsiveness
AsTCP21	AVESA.00001b.r3.5Dg0000558.2	light responsive element
AsTCP21	AVESA.00001b.r3.5Dg0000558.2	auxin-responsive element
AsTCP21	AVESA.00001b.r3.5Dg0000558.2	auxin-responsive element
AsTCP21	AVESA.00001b.r3.5Dg0000558.2	meristem expression
AsTCP21	AVESA.00001b.r3.5Dg0000558.2	light responsive element
AsTCP21	AVESA.00001b.r3.5Dg0000558.2	abscisic acid responsiveness
AsTCP21	AVESA.00001b.r3.5Dg0000558.2	abscisic acid responsiveness
AsTCP21	AVESA.00001b.r3.5Dg0000558.2	abscisic acid responsiveness
AsTCP21	AVESA.00001b.r3.5Dg0000558.2	abscisic acid responsiveness
AsTCP21	AVESA.00001b.r3.5Dg0000558.2	abscisic acid responsiveness
AsTCP21	AVESA.00001b.r3.5Dg0000558.2	abscisic acid responsiveness
AsTCP22	AVESA.00001b.r3.5Dg0000558.3	light responsiveness
AsTCP22	AVESA.00001b.r3.5Dg0000558.3	light responsiveness
AsTCP22	AVESA.00001b.r3.5Dg0000558.3	light responsiveness
AsTCP22	AVESA.00001b.r3.5Dg0000558.3	light responsiveness
AsTCP22	AVESA.00001b.r3.5Dg0000558.3	light responsiveness
AsTCP22	AVESA.00001b.r3.5Dg0000558.3	light responsiveness
AsTCP22	AVESA.00001b.r3.5Dg0000558.3	meristem expression
AsTCP22	AVESA.00001b.r3.5Dg0000558.3	auxin-responsive element
AsTCP22	AVESA.00001b.r3.5Dg0000558.3	auxin-responsive element
AsTCP22	AVESA.00001b.r3.5Dg0000558.3	abscisic acid responsiveness
AsTCP22	AVESA.00001b.r3.5Dg0000558.3	abscisic acid responsiveness
AsTCP22	AVESA.00001b.r3.5Dg0000558.3	abscisic acid responsiveness
AsTCP22	AVESA.00001b.r3.5Dg0000558.3	abscisic acid responsiveness
AsTCP22	AVESA.00001b.r3.5Dg0000558.3	abscisic acid responsiveness
AsTCP22	AVESA.00001b.r3.5Dg0000558.3	abscisic acid responsiveness
AsTCP25	AVESA.00001b.r3.2Dg0003248.1	light responsiveness
AsTCP25	AVESA.00001b.r3.2Dg0003248.1	light responsiveness
AsTCP25	AVESA.00001b.r3.2Dg0003248.1	light responsiveness
AsTCP25	AVESA.00001b.r3.2Dg0003248.1	light responsiveness
AsTCP25	AVESA.00001b.r3.2Dg0003248.1	light responsiveness
AsTCP25	AVESA.00001b.r3.2Dg0003248.1	salicylic acid responsiveness
AsTCP25	AVESA.00001b.r3.2Dg0003248.1	light responsive element
AsTCP25	AVESA.00001b.r3.2Dg0003248.1	drought-inducibility
AsTCP25	AVESA.00001b.r3.2Dg0003248.1	light responsive element
AsTCP25	AVESA.00001b.r3.2Dg0003248.1	abscisic acid responsiveness
AsTCP25	AVESA.00001b.r3.2Dg0003248.1	abscisic acid responsiveness
AsTCP25	AVESA.00001b.r3.2Dg0003248.1	abscisic acid responsiveness
AsTCP25	AVESA.00001b.r3.2Dg0003248.1	abscisic acid responsiveness
AsTCP25	AVESA.00001b.r3.2Dg0003248.1	abscisic acid responsiveness
AsTCP26	AVESA.00001b.r3.5Dg0000558.1	light responsive element
AsTCP26	AVESA.00001b.r3.5Dg0000558.1	low-temperature responsiveness
AsTCP26	AVESA.00001b.r3.5Dg0000558.1	cis-acting regulatory element
AsTCP26	AVESA.00001b.r3.5Dg0000558.1	part of a module for light response
AsTCP26	AVESA.00001b.r3.5Dg0000558.1	cell cycle regulation
AsTCP26	AVESA.00001b.r3.5Dg0000558.1	anaerobic induction
AsTCP26	AVESA.00001b.r3.5Dg0000558.1	anaerobic induction
AsTCP26	AVESA.00001b.r3.5Dg0000558.1	anaerobic induction
AsTCP26	AVESA.00001b.r3.5Dg0000558.1	light responsive element
AsTCP26	AVESA.00001b.r3.5Dg0000558.1	abscisic acid responsiveness
AsTCP26	AVESA.00001b.r3.5Dg0000558.1	abscisic acid responsiveness
AsTCP26	AVESA.00001b.r3.5Dg0000558.1	abscisic acid responsiveness
AsTCP26	AVESA.00001b.r3.5Dg0000558.1	abscisic acid responsiveness
AsTCP26	AVESA.00001b.r3.5Dg0000558.1	abscisic acid responsiveness
AsTCP26	AVESA.00001b.r3.5Dg0000558.1	abscisic acid responsiveness
AsTCP29	AVESA.00001b.r3.4Dg0002415.5	light responsiveness
AsTCP29	AVESA.00001b.r3.4Dg0002415.5	light responsive element
AsTCP29	AVESA.00001b.r3.4Dg0002415.5	light responsive element
AsTCP29	AVESA.00001b.r3.4Dg0002415.5	light responsive element
AsTCP29	AVESA.00001b.r3.4Dg0002415.5	light responsive element
AsTCP29	AVESA.00001b.r3.4Dg0002415.5	light responsive element
AsTCP29	AVESA.00001b.r3.4Dg0002415.5	light responsive element
AsTCP29	AVESA.00001b.r3.4Dg0002415.5	light responsive element
AsTCP29	AVESA.00001b.r3.4Dg0002415.5	light responsive element
AsTCP29	AVESA.00001b.r3.4Dg0002415.5	light responsive element
AsTCP29	AVESA.00001b.r3.4Dg0002415.5	abscisic acid responsiveness
AsTCP29	AVESA.00001b.r3.4Dg0002415.5	abscisic acid responsiveness
AsTCP29	AVESA.00001b.r3.4Dg0002415.5	light responsiveness
AsTCP29	AVESA.00001b.r3.4Dg0002415.5	zein metabolism regulation
AsTCP29	AVESA.00001b.r3.4Dg0002415.5	light responsive element
AsTCP29	AVESA.00001b.r3.4Dg0002415.5	anoxic specific inducibility
AsTCP29	AVESA.00001b.r3.4Dg0002415.5	light responsiveness
AsTCP29	AVESA.00001b.r3.4Dg0002415.5	cell cycle regulation
AsTCP29	AVESA.00001b.r3.4Dg0002415.5	anaerobic induction
AsTCP29	AVESA.00001b.r3.4Dg0002415.5	anaerobic induction
AsTCP29	AVESA.00001b.r3.4Dg0002415.5	anaerobic induction
AsTCP29	AVESA.00001b.r3.4Dg0002415.5	light responsive element
AsTCP29	AVESA.00001b.r3.4Dg0002415.5	low-temperature responsiveness
AsTCP29	AVESA.00001b.r3.4Dg0002415.5	low-temperature responsiveness
AsTCP30	AVESA.00001b.r3.6Ag0003090.1	anaerobic induction
AsTCP30	AVESA.00001b.r3.6Ag0003090.1	anaerobic induction
AsTCP30	AVESA.00001b.r3.6Ag0003090.1	part of a light responsive module
AsTCP30	AVESA.00001b.r3.6Ag0003090.1	cis-acting regulatory element
AsTCP30	AVESA.00001b.r3.6Ag0003090.1	cis-acting regulatory element
AsTCP30	AVESA.00001b.r3.6Ag0003090.1	cis-acting regulatory element
AsTCP30	AVESA.00001b.r3.6Ag0003090.1	cis-acting regulatory element
AsTCP30	AVESA.00001b.r3.6Ag0003090.1	cis-acting regulatory element
AsTCP30	AVESA.00001b.r3.6Ag0003090.1	light responsive element
AsTCP30	AVESA.00001b.r3.6Ag0003090.1	light responsiveness
AsTCP30	AVESA.00001b.r3.6Ag0003090.1	auxin responsiveness
AsTCP30	AVESA.00001b.r3.6Ag0003090.1	light responsiveness
AsTCP30	AVESA.00001b.r3.6Ag0003090.1	protein binding site
AsTCP30	AVESA.00001b.r3.6Ag0003090.1	defense and stress responsiveness
AsTCP30	AVESA.00001b.r3.6Ag0003090.1	gibberellin-responsive element
AsTCP30	AVESA.00001b.r3.6Ag0003090.1	light responsiveness
AsTCP30	AVESA.00001b.r3.6Ag0003090.1	light responsive element
AsTCP30	AVESA.00001b.r3.6Ag0003090.1	drought-inducibility
AsTCP30	AVESA.00001b.r3.6Ag0003090.1	zein metabolism regulation
AsTCP30	AVESA.00001b.r3.6Ag0003090.1	zein metabolism regulation
AsTCP30	AVESA.00001b.r3.6Ag0003090.1	abscisic acid responsiveness
AsTCP30	AVESA.00001b.r3.6Ag0003090.1	light responsive element
AsTCP30	AVESA.00001b.r3.6Ag0003090.1	light responsive element
AsTCP30	AVESA.00001b.r3.6Ag0003090.1	auxin-responsive element
AsTCP30	AVESA.00001b.r3.6Ag0003090.1	auxin-responsive element
AsTCP31	AVESA.00001b.r3.4Dg0002415.3	light responsive element
AsTCP31	AVESA.00001b.r3.4Dg0002415.3	low-temperature responsiveness
AsTCP31	AVESA.00001b.r3.4Dg0002415.3	low-temperature responsiveness
AsTCP31	AVESA.00001b.r3.4Dg0002415.3	anoxic specific inducibility
AsTCP31	AVESA.00001b.r3.4Dg0002415.3	light responsiveness
AsTCP31	AVESA.00001b.r3.4Dg0002415.3	anaerobic induction
AsTCP31	AVESA.00001b.r3.4Dg0002415.3	anaerobic induction
AsTCP31	AVESA.00001b.r3.4Dg0002415.3	anaerobic induction
AsTCP31	AVESA.00001b.r3.4Dg0002415.3	cell cycle regulation
AsTCP31	AVESA.00001b.r3.4Dg0002415.3	light responsive element
AsTCP31	AVESA.00001b.r3.4Dg0002415.3	light responsive element
AsTCP31	AVESA.00001b.r3.4Dg0002415.3	light responsive element
AsTCP31	AVESA.00001b.r3.4Dg0002415.3	light responsive element
AsTCP31	AVESA.00001b.r3.4Dg0002415.3	light responsive element
AsTCP31	AVESA.00001b.r3.4Dg0002415.3	light responsive element
AsTCP31	AVESA.00001b.r3.4Dg0002415.3	light responsive element
AsTCP31	AVESA.00001b.r3.4Dg0002415.3	light responsive element
AsTCP31	AVESA.00001b.r3.4Dg0002415.3	abscisic acid responsiveness
AsTCP31	AVESA.00001b.r3.4Dg0002415.3	abscisic acid responsiveness
AsTCP31	AVESA.00001b.r3.4Dg0002415.3	light responsive element
AsTCP31	AVESA.00001b.r3.4Dg0002415.3	light responsiveness
AsTCP31	AVESA.00001b.r3.4Dg0002415.3	zein metabolism regulation
AsTCP31	AVESA.00001b.r3.4Dg0002415.3	light responsive element
AsTCP31	AVESA.00001b.r3.4Dg0002415.3	defense and stress responsiveness
AsTCP31	AVESA.00001b.r3.4Dg0002415.3	light responsiveness
AsTCP31	AVESA.00001b.r3.4Dg0002415.3	light responsiveness
AsTCP32	AVESA.00001b.r3.4Dg0002415.4	light responsive element
AsTCP32	AVESA.00001b.r3.4Dg0002415.4	low-temperature responsiveness
AsTCP32	AVESA.00001b.r3.4Dg0002415.4	low-temperature responsiveness
AsTCP32	AVESA.00001b.r3.4Dg0002415.4	cell cycle regulation
AsTCP32	AVESA.00001b.r3.4Dg0002415.4	anaerobic induction
AsTCP32	AVESA.00001b.r3.4Dg0002415.4	anaerobic induction
AsTCP32	AVESA.00001b.r3.4Dg0002415.4	anaerobic induction
AsTCP32	AVESA.00001b.r3.4Dg0002415.4	light responsiveness
AsTCP32	AVESA.00001b.r3.4Dg0002415.4	anoxic specific inducibility
AsTCP32	AVESA.00001b.r3.4Dg0002415.4	light responsive element
AsTCP32	AVESA.00001b.r3.4Dg0002415.4	abscisic acid responsiveness
AsTCP32	AVESA.00001b.r3.4Dg0002415.4	abscisic acid responsiveness
AsTCP32	AVESA.00001b.r3.4Dg0002415.4	light responsive element
AsTCP32	AVESA.00001b.r3.4Dg0002415.4	zein metabolism regulation
AsTCP32	AVESA.00001b.r3.4Dg0002415.4	light responsiveness
AsTCP32	AVESA.00001b.r3.4Dg0002415.4	light responsive element
AsTCP32	AVESA.00001b.r3.4Dg0002415.4	light responsive element
AsTCP32	AVESA.00001b.r3.4Dg0002415.4	light responsive element
AsTCP32	AVESA.00001b.r3.4Dg0002415.4	light responsive element
AsTCP32	AVESA.00001b.r3.4Dg0002415.4	light responsive element
AsTCP32	AVESA.00001b.r3.4Dg0002415.4	light responsive element
AsTCP32	AVESA.00001b.r3.4Dg0002415.4	light responsive element
AsTCP32	AVESA.00001b.r3.4Dg0002415.4	light responsive element
AsTCP32	AVESA.00001b.r3.4Dg0002415.4	light responsiveness
AsTCP32	AVESA.00001b.r3.4Dg0002415.4	defense and stress responsiveness
AsTCP32	AVESA.00001b.r3.4Dg0002415.4	light responsiveness
AsTCP33	AVESA.00001b.r3.5Ag0000973.1	light responsiveness
AsTCP33	AVESA.00001b.r3.5Ag0000973.1	light responsiveness
AsTCP33	AVESA.00001b.r3.5Ag0000973.1	light responsiveness
AsTCP33	AVESA.00001b.r3.5Ag0000973.1	light responsiveness
AsTCP33	AVESA.00001b.r3.5Ag0000973.1	light responsiveness
AsTCP33	AVESA.00001b.r3.5Ag0000973.1	abscisic acid responsiveness
AsTCP33	AVESA.00001b.r3.5Ag0000973.1	abscisic acid responsiveness
AsTCP33	AVESA.00001b.r3.5Ag0000973.1	abscisic acid responsiveness
AsTCP33	AVESA.00001b.r3.5Ag0000973.1	abscisic acid responsiveness
AsTCP33	AVESA.00001b.r3.5Ag0000973.1	abscisic acid responsiveness
AsTCP33	AVESA.00001b.r3.5Ag0000973.1	abscisic acid responsiveness
AsTCP33	AVESA.00001b.r3.5Ag0000973.1	drought-inducibility
AsTCP36	AVESA.00001b.r3.4Dg0002415.2	light responsive element
AsTCP36	AVESA.00001b.r3.4Dg0002415.2	light responsive element
AsTCP36	AVESA.00001b.r3.4Dg0002415.2	abscisic acid responsiveness
AsTCP36	AVESA.00001b.r3.4Dg0002415.2	abscisic acid responsiveness
AsTCP36	AVESA.00001b.r3.4Dg0002415.2	light responsive element
AsTCP36	AVESA.00001b.r3.4Dg0002415.2	light responsiveness
AsTCP36	AVESA.00001b.r3.4Dg0002415.2	zein metabolism regulation
AsTCP36	AVESA.00001b.r3.4Dg0002415.2	defense and stress responsiveness
AsTCP36	AVESA.00001b.r3.4Dg0002415.2	light responsiveness
AsTCP36	AVESA.00001b.r3.4Dg0002415.2	light responsiveness
AsTCP36	AVESA.00001b.r3.4Dg0002415.2	light responsive element
AsTCP36	AVESA.00001b.r3.4Dg0002415.2	low-temperature responsiveness
AsTCP36	AVESA.00001b.r3.4Dg0002415.2	low-temperature responsiveness
AsTCP36	AVESA.00001b.r3.4Dg0002415.2	light responsiveness
AsTCP36	AVESA.00001b.r3.4Dg0002415.2	cell cycle regulation
AsTCP36	AVESA.00001b.r3.4Dg0002415.2	anaerobic induction
AsTCP36	AVESA.00001b.r3.4Dg0002415.2	anaerobic induction
AsTCP36	AVESA.00001b.r3.4Dg0002415.2	anaerobic induction
AsTCP37	AVESA.00001b.r3.6Dg0000536.1	light responsive element
AsTCP37	AVESA.00001b.r3.6Dg0000536.1	abscisic acid responsiveness
AsTCP37	AVESA.00001b.r3.6Dg0000536.1	abscisic acid responsiveness
AsTCP37	AVESA.00001b.r3.6Dg0000536.1	abscisic acid responsiveness
AsTCP37	AVESA.00001b.r3.6Dg0000536.1	abscisic acid responsiveness
AsTCP37	AVESA.00001b.r3.6Dg0000536.1	abscisic acid responsiveness
AsTCP37	AVESA.00001b.r3.6Dg0000536.1	abscisic acid responsiveness
AsTCP37	AVESA.00001b.r3.6Dg0000536.1	light responsive element
AsTCP37	AVESA.00001b.r3.6Dg0000536.1	light responsive element
AsTCP37	AVESA.00001b.r3.6Dg0000536.1	light responsive element
AsTCP37	AVESA.00001b.r3.6Dg0000536.1	salicylic acid responsiveness
AsTCP37	AVESA.00001b.r3.6Dg0000536.1	light responsiveness
AsTCP37	AVESA.00001b.r3.6Dg0000536.1	light responsiveness
AsTCP37	AVESA.00001b.r3.6Dg0000536.1	light responsiveness
AsTCP37	AVESA.00001b.r3.6Dg0000536.1	light responsiveness
AsTCP37	AVESA.00001b.r3.6Dg0000536.1	light responsiveness
AsTCP37	AVESA.00001b.r3.6Dg0000536.1	light responsiveness
AsTCP37	AVESA.00001b.r3.6Dg0000536.1	gibberellin-responsive element
AsTCP37	AVESA.00001b.r3.6Dg0000536.1	gibberellin-responsive element
AsTCP37	AVESA.00001b.r3.6Dg0000536.1	gibberellin-responsive element
AsTCP37	AVESA.00001b.r3.6Dg0000536.1	light responsive element
AsTCP37	AVESA.00001b.r3.6Dg0000536.1	light responsive element
AsTCP37	AVESA.00001b.r3.6Dg0000536.1	light responsive element
AsTCP37	AVESA.00001b.r3.6Dg0000536.1	auxin responsiveness
AsTCP37	AVESA.00001b.r3.6Dg0000536.1	light responsiveness
AsTCP37	AVESA.00001b.r3.6Dg0000536.1	light responsiveness
AsTCP37	AVESA.00001b.r3.6Dg0000536.1	light responsive element
AsTCP37	AVESA.00001b.r3.6Dg0000536.1	light responsive element
AsTCP37	AVESA.00001b.r3.6Dg0000536.1	gibberellin-responsiveness
AsTCP37	AVESA.00001b.r3.6Dg0000536.1	light responsive element
AsTCP37	AVESA.00001b.r3.6Dg0000536.1	anaerobic induction
AsTCP37	AVESA.00001b.r3.6Dg0000536.1	light responsiveness
AsTCP37	AVESA.00001b.r3.6Dg0000536.1	light responsive element
AsTCP38	AVESA.00001b.r3.6Dg0000536.2	light responsiveness
AsTCP38	AVESA.00001b.r3.6Dg0000536.2	light responsiveness
AsTCP38	AVESA.00001b.r3.6Dg0000536.2	light responsiveness
AsTCP38	AVESA.00001b.r3.6Dg0000536.2	gibberellin-responsive element
AsTCP38	AVESA.00001b.r3.6Dg0000536.2	gibberellin-responsive element
AsTCP38	AVESA.00001b.r3.6Dg0000536.2	gibberellin-responsive element
AsTCP38	AVESA.00001b.r3.6Dg0000536.2	light responsiveness
AsTCP38	AVESA.00001b.r3.6Dg0000536.2	light responsiveness
AsTCP38	AVESA.00001b.r3.6Dg0000536.2	light responsiveness
AsTCP38	AVESA.00001b.r3.6Dg0000536.2	light responsive element
AsTCP38	AVESA.00001b.r3.6Dg0000536.2	abscisic acid responsiveness
AsTCP38	AVESA.00001b.r3.6Dg0000536.2	abscisic acid responsiveness
AsTCP38	AVESA.00001b.r3.6Dg0000536.2	abscisic acid responsiveness
AsTCP38	AVESA.00001b.r3.6Dg0000536.2	abscisic acid responsiveness
AsTCP38	AVESA.00001b.r3.6Dg0000536.2	abscisic acid responsiveness
AsTCP38	AVESA.00001b.r3.6Dg0000536.2	abscisic acid responsiveness
AsTCP38	AVESA.00001b.r3.6Dg0000536.2	light responsive element
AsTCP38	AVESA.00001b.r3.6Dg0000536.2	light responsive element
AsTCP38	AVESA.00001b.r3.6Dg0000536.2	light responsive element
AsTCP38	AVESA.00001b.r3.6Dg0000536.2	salicylic acid responsiveness
AsTCP38	AVESA.00001b.r3.6Dg0000536.2	anaerobic induction
AsTCP38	AVESA.00001b.r3.6Dg0000536.2	light responsiveness
AsTCP38	AVESA.00001b.r3.6Dg0000536.2	light responsive element
AsTCP38	AVESA.00001b.r3.6Dg0000536.2	light responsive element
AsTCP38	AVESA.00001b.r3.6Dg0000536.2	light responsive element
AsTCP38	AVESA.00001b.r3.6Dg0000536.2	light responsive element
AsTCP38	AVESA.00001b.r3.6Dg0000536.2	light responsive element
AsTCP38	AVESA.00001b.r3.6Dg0000536.2	light responsive element
AsTCP38	AVESA.00001b.r3.6Dg0000536.2	gibberellin-responsiveness
AsTCP38	AVESA.00001b.r3.6Dg0000536.2	light responsive element
AsTCP38	AVESA.00001b.r3.6Dg0000536.2	auxin responsiveness
AsTCP38	AVESA.00001b.r3.6Dg0000536.2	light responsiveness
AsTCP38	AVESA.00001b.r3.6Dg0000536.2	light responsiveness
AsTCP39	AVESA.00001b.r3.4Dg0002975.1	light responsive element
AsTCP39	AVESA.00001b.r3.4Dg0002975.1	cis-acting regulatory element
AsTCP39	AVESA.00001b.r3.4Dg0002975.1	cis-acting regulatory element
AsTCP39	AVESA.00001b.r3.4Dg0002975.1	root specific
AsTCP39	AVESA.00001b.r3.4Dg0002975.1	light responsiveness
AsTCP39	AVESA.00001b.r3.4Dg0002975.1	light responsive element
AsTCP39	AVESA.00001b.r3.4Dg0002975.1	part of a module for light response
AsTCP39	AVESA.00001b.r3.4Dg0002975.1	cell cycle regulation
AsTCP39	AVESA.00001b.r3.4Dg0002975.1	anaerobic induction
AsTCP39	AVESA.00001b.r3.4Dg0002975.1	anaerobic induction
AsTCP39	AVESA.00001b.r3.4Dg0002975.1	seed-specific regulation
AsTCP39	AVESA.00001b.r3.4Dg0002975.1	light responsive element
AsTCP39	AVESA.00001b.r3.4Dg0002975.1	abscisic acid responsiveness
AsTCP39	AVESA.00001b.r3.4Dg0002975.1	abscisic acid responsiveness
AsTCP39	AVESA.00001b.r3.4Dg0002975.1	abscisic acid responsiveness
AsTCP39	AVESA.00001b.r3.4Dg0002975.1	abscisic acid responsiveness
AsTCP39	AVESA.00001b.r3.4Dg0002975.1	zein metabolism regulation
AsTCP39	AVESA.00001b.r3.4Dg0002975.1	light responsive element
AsTCP39	AVESA.00001b.r3.4Dg0002975.1	salicylic acid responsiveness
AsTCP39	AVESA.00001b.r3.4Dg0002975.1	meristem expression
AsTCP39	AVESA.00001b.r3.4Dg0002975.1	light responsiveness
AsTCP39	AVESA.00001b.r3.4Dg0002975.1	light responsiveness
AsTCP39	AVESA.00001b.r3.4Dg0002975.1	light responsiveness
AsTCP39	AVESA.00001b.r3.4Dg0002975.1	light responsiveness
AsTCP39	AVESA.00001b.r3.4Dg0002975.1	light responsiveness
AsTCP39	AVESA.00001b.r3.4Dg0002975.1	light responsiveness
AsTCP39	AVESA.00001b.r3.4Dg0002975.1	light responsiveness
AsTCP40	AVESA.00001b.r3.7Cg0001665.1	light responsive element
AsTCP40	AVESA.00001b.r3.7Cg0001665.1	light responsive element
AsTCP40	AVESA.00001b.r3.7Cg0001665.1	light responsive element
AsTCP40	AVESA.00001b.r3.7Cg0001665.1	light responsive element
AsTCP40	AVESA.00001b.r3.7Cg0001665.1	anaerobic induction
AsTCP40	AVESA.00001b.r3.7Cg0001665.1	anaerobic induction
AsTCP40	AVESA.00001b.r3.7Cg0001665.1	meristem expression
AsTCP40	AVESA.00001b.r3.7Cg0001665.1	light responsive element
AsTCP40	AVESA.00001b.r3.7Cg0001665.1	light responsive element
AsTCP40	AVESA.00001b.r3.7Cg0001665.1	light responsive element
AsTCP40	AVESA.00001b.r3.7Cg0001665.1	defense and stress responsiveness
AsTCP40	AVESA.00001b.r3.7Cg0001665.1	defense and stress responsiveness
AsTCP40	AVESA.00001b.r3.7Cg0001665.1	light responsiveness
AsTCP40	AVESA.00001b.r3.7Cg0001665.1	light responsiveness
AsTCP40	AVESA.00001b.r3.7Cg0001665.1	auxin responsiveness
AsTCP40	AVESA.00001b.r3.7Cg0001665.1	cis-acting regulatory element
AsTCP40	AVESA.00001b.r3.7Cg0001665.1	cis-acting regulatory element
AsTCP40	AVESA.00001b.r3.7Cg0001665.1	light responsive element
AsTCP40	AVESA.00001b.r3.7Cg0001665.1	salicylic acid responsiveness
AsTCP40	AVESA.00001b.r3.7Cg0001665.1	abscisic acid responsiveness
AsTCP40	AVESA.00001b.r3.7Cg0001665.1	abscisic acid responsiveness
AsTCP40	AVESA.00001b.r3.7Cg0001665.1	abscisic acid responsiveness
AsTCP40	AVESA.00001b.r3.7Cg0001665.1	abscisic acid responsiveness
AsTCP40	AVESA.00001b.r3.7Cg0001665.1	abscisic acid responsiveness
AsTCP40	AVESA.00001b.r3.7Cg0001665.1	abscisic acid responsiveness
AsTCP40	AVESA.00001b.r3.7Cg0001665.1	abscisic acid responsiveness
AsTCP40	AVESA.00001b.r3.7Cg0001665.1	light responsiveness
AsTCP40	AVESA.00001b.r3.7Cg0001665.1	drought-inducibility
AsTCP40	AVESA.00001b.r3.7Cg0001665.1	zein metabolism regulation
AsTCP40	AVESA.00001b.r3.7Cg0001665.1	zein metabolism regulation
AsTCP40	AVESA.00001b.r3.7Cg0001665.1	zein metabolism regulation
AsTCP40	AVESA.00001b.r3.7Cg0001665.1	light responsiveness
AsTCP40	AVESA.00001b.r3.7Cg0001665.1	light responsiveness
AsTCP40	AVESA.00001b.r3.7Cg0001665.1	light responsiveness
AsTCP40	AVESA.00001b.r3.7Cg0001665.1	light responsiveness
AsTCP40	AVESA.00001b.r3.7Cg0001665.1	light responsiveness
AsTCP41	AVESA.00001b.r3.5Ag0002989.1	meristem specific activation
AsTCP41	AVESA.00001b.r3.5Ag0002989.1	light responsive element
AsTCP41	AVESA.00001b.r3.5Ag0002989.1	cis-acting regulatory element
AsTCP41	AVESA.00001b.r3.5Ag0002989.1	cis-acting regulatory element
AsTCP41	AVESA.00001b.r3.5Ag0002989.1	anoxic specific inducibility
AsTCP41	AVESA.00001b.r3.5Ag0002989.1	light responsiveness
AsTCP41	AVESA.00001b.r3.5Ag0002989.1	light responsiveness
AsTCP41	AVESA.00001b.r3.5Ag0002989.1	light responsiveness
AsTCP41	AVESA.00001b.r3.5Ag0002989.1	anaerobic induction
AsTCP41	AVESA.00001b.r3.5Ag0002989.1	anaerobic induction
AsTCP41	AVESA.00001b.r3.5Ag0002989.1	auxin-responsive element
AsTCP41	AVESA.00001b.r3.5Ag0002989.1	salicylic acid responsiveness
AsTCP41	AVESA.00001b.r3.5Ag0002989.1	light responsive element
AsTCP41	AVESA.00001b.r3.5Ag0002989.1	abscisic acid responsiveness
AsTCP41	AVESA.00001b.r3.5Ag0002989.1	abscisic acid responsiveness
AsTCP41	AVESA.00001b.r3.5Ag0002989.1	abscisic acid responsiveness
AsTCP41	AVESA.00001b.r3.5Ag0002989.1	zein metabolism regulation
AsTCP41	AVESA.00001b.r3.5Ag0002989.1	zein metabolism regulation
AsTCP41	AVESA.00001b.r3.5Ag0002989.1	drought-inducibility
AsTCP41	AVESA.00001b.r3.5Ag0002989.1	light responsive element
AsTCP41	AVESA.00001b.r3.5Ag0002989.1	light responsiveness
AsTCP41	AVESA.00001b.r3.5Ag0002989.1	light responsiveness
AsTCP41	AVESA.00001b.r3.5Ag0002989.1	light responsiveness
AsTCP41	AVESA.00001b.r3.5Ag0002989.1	light responsiveness
AsTCP42	AVESA.00001b.r3.2Dg0002872.2	light responsiveness
AsTCP42	AVESA.00001b.r3.2Dg0002872.2	light responsive element
AsTCP42	AVESA.00001b.r3.2Dg0002872.2	anoxic specific inducibility
AsTCP42	AVESA.00001b.r3.2Dg0002872.2	light responsive element
AsTCP42	AVESA.00001b.r3.2Dg0002872.2	light responsive element
AsTCP42	AVESA.00001b.r3.2Dg0002872.2	abscisic acid responsiveness
AsTCP42	AVESA.00001b.r3.2Dg0002872.2	abscisic acid responsiveness
AsTCP42	AVESA.00001b.r3.2Dg0002872.2	abscisic acid responsiveness
AsTCP42	AVESA.00001b.r3.2Dg0002872.2	zein metabolism regulation
AsTCP42	AVESA.00001b.r3.2Dg0002872.2	drought-inducibility
AsTCP42	AVESA.00001b.r3.2Dg0002872.2	light responsive element
AsTCP42	AVESA.00001b.r3.2Dg0002872.2	circadian control
AsTCP42	AVESA.00001b.r3.2Dg0002872.2	gibberellin-responsive element
AsTCP42	AVESA.00001b.r3.2Dg0002872.2	light responsive element
AsTCP42	AVESA.00001b.r3.2Dg0002872.2	light responsiveness
AsTCP42	AVESA.00001b.r3.2Dg0002872.2	defense and stress responsiveness
AsTCP42	AVESA.00001b.r3.2Dg0002872.2	light responsiveness
AsTCP43	AVESA.00001b.r3.4Dg0003552.1	light responsiveness
AsTCP43	AVESA.00001b.r3.4Dg0003552.1	light responsiveness
AsTCP43	AVESA.00001b.r3.4Dg0003552.1	light responsiveness
AsTCP43	AVESA.00001b.r3.4Dg0003552.1	light responsiveness
AsTCP43	AVESA.00001b.r3.4Dg0003552.1	protein binding site
AsTCP43	AVESA.00001b.r3.4Dg0003552.1	light responsive element
AsTCP43	AVESA.00001b.r3.4Dg0003552.1	abscisic acid responsiveness
AsTCP43	AVESA.00001b.r3.4Dg0003552.1	abscisic acid responsiveness
AsTCP43	AVESA.00001b.r3.4Dg0003552.1	light responsive element
AsTCP43	AVESA.00001b.r3.4Dg0003552.1	auxin-responsive element
AsTCP43	AVESA.00001b.r3.4Dg0003552.1	light responsive element
AsTCP43	AVESA.00001b.r3.4Dg0003552.1	meristem expression
AsTCP43	AVESA.00001b.r3.4Dg0003552.1	meristem expression
AsTCP43	AVESA.00001b.r3.4Dg0003552.1	salicylic acid responsiveness
AsTCP43	AVESA.00001b.r3.4Dg0003552.1	light responsive element
AsTCP43	AVESA.00001b.r3.4Dg0003552.1	light responsive element
AsTCP43	AVESA.00001b.r3.4Dg0003552.1	seed-specific regulation
AsTCP43	AVESA.00001b.r3.4Dg0003552.1	anaerobic induction
AsTCP43	AVESA.00001b.r3.4Dg0003552.1	anaerobic induction
AsTCP43	AVESA.00001b.r3.4Dg0003552.1	cis-acting regulatory element
AsTCP43	AVESA.00001b.r3.4Dg0003552.1	root specific
AsTCP43	AVESA.00001b.r3.4Dg0003552.1	root specific
AsTCP43	AVESA.00001b.r3.4Dg0003552.1	light responsive element
AsTCP43	AVESA.00001b.r3.4Dg0003552.1	light responsive element
AsTCP43	AVESA.00001b.r3.4Dg0003552.1	light responsive element
AsTCP43	AVESA.00001b.r3.4Dg0003552.1	light responsive element
AsTCP44	AVESA.00001b.r3.3Cg0002325.1	light responsiveness
AsTCP44	AVESA.00001b.r3.3Cg0002325.1	light responsiveness
AsTCP44	AVESA.00001b.r3.3Cg0002325.1	light responsiveness
AsTCP44	AVESA.00001b.r3.3Cg0002325.1	light responsiveness
AsTCP44	AVESA.00001b.r3.3Cg0002325.1	light responsiveness
AsTCP44	AVESA.00001b.r3.3Cg0002325.1	defense and stress responsiveness
AsTCP44	AVESA.00001b.r3.3Cg0002325.1	light responsiveness
AsTCP44	AVESA.00001b.r3.3Cg0002325.1	drought-inducibility
AsTCP44	AVESA.00001b.r3.3Cg0002325.1	drought-inducibility
AsTCP44	AVESA.00001b.r3.3Cg0002325.1	abscisic acid responsiveness
AsTCP44	AVESA.00001b.r3.3Cg0002325.1	abscisic acid responsiveness
AsTCP44	AVESA.00001b.r3.3Cg0002325.1	meristem expression
AsTCP44	AVESA.00001b.r3.3Cg0002325.1	meristem expression
AsTCP44	AVESA.00001b.r3.3Cg0002325.1	light responsive element
AsTCP44	AVESA.00001b.r3.3Cg0002325.1	light responsive element
AsTCP44	AVESA.00001b.r3.3Cg0002325.1	light responsive element
AsTCP44	AVESA.00001b.r3.3Cg0002325.1	gibberellin-responsive element
AsTCP44	AVESA.00001b.r3.3Cg0002325.1	seed-specific regulation
AsTCP44	AVESA.00001b.r3.3Cg0002325.1	seed-specific regulation
AsTCP44	AVESA.00001b.r3.3Cg0002325.1	anoxic specific inducibility
AsTCP44	AVESA.00001b.r3.3Cg0002325.1	light responsiveness
AsTCP44	AVESA.00001b.r3.3Cg0002325.1	cis-acting regulatory element
AsTCP44	AVESA.00001b.r3.3Cg0002325.1	cis-acting regulatory element
AsTCP44	AVESA.00001b.r3.3Cg0002325.1	light responsive element
AsTCP44	AVESA.00001b.r3.3Cg0002325.1	light responsive element
AsTCP45	AVESA.00001b.r3.3Ag0002082.1	seed-specific regulation
AsTCP45	AVESA.00001b.r3.3Ag0002082.1	anaerobic induction
AsTCP45	AVESA.00001b.r3.3Ag0002082.1	gibberellin-responsiveness
AsTCP45	AVESA.00001b.r3.3Ag0002082.1	light responsiveness
AsTCP45	AVESA.00001b.r3.3Ag0002082.1	light responsive element
AsTCP45	AVESA.00001b.r3.3Ag0002082.1	light responsiveness
AsTCP45	AVESA.00001b.r3.3Ag0002082.1	light responsiveness
AsTCP45	AVESA.00001b.r3.3Ag0002082.1	light responsiveness
AsTCP45	AVESA.00001b.r3.3Ag0002082.1	meristem expression
AsTCP45	AVESA.00001b.r3.3Ag0002082.1	light responsive element
AsTCP45	AVESA.00001b.r3.3Ag0002082.1	light responsive element
AsTCP45	AVESA.00001b.r3.3Ag0002082.1	drought-inducibility
AsTCP45	AVESA.00001b.r3.3Ag0002082.1	drought-inducibility
AsTCP45	AVESA.00001b.r3.3Ag0002082.1	abscisic acid responsiveness
AsTCP46	AVESA.00001b.r3.Ung0000313.1	cis-acting regulatory element
AsTCP46	AVESA.00001b.r3.Ung0000313.1	light responsive element
AsTCP46	AVESA.00001b.r3.Ung0000313.1	part of a module for light response
AsTCP46	AVESA.00001b.r3.Ung0000313.1	salicylic acid responsiveness
AsTCP46	AVESA.00001b.r3.Ung0000313.1	light responsiveness
AsTCP46	AVESA.00001b.r3.Ung0000313.1	light responsiveness
AsTCP46	AVESA.00001b.r3.Ung0000313.1	light responsiveness
AsTCP46	AVESA.00001b.r3.Ung0000313.1	drought-inducibility
AsTCP46	AVESA.00001b.r3.Ung0000313.1	light responsive element
AsTCP46	AVESA.00001b.r3.Ung0000313.1	light responsive element
AsTCP46	AVESA.00001b.r3.Ung0000313.1	abscisic acid responsiveness
AsTCP46	AVESA.00001b.r3.Ung0000313.1	abscisic acid responsiveness
AsTCP46	AVESA.00001b.r3.Ung0000313.1	auxin-responsive element
AsTCP46	AVESA.00001b.r3.Ung0000313.1	salicylic acid responsiveness
AsTCP47	AVESA.00001b.r3.4Dg0003552.2	anaerobic induction
AsTCP47	AVESA.00001b.r3.4Dg0003552.2	anaerobic induction
AsTCP47	AVESA.00001b.r3.4Dg0003552.2	seed-specific regulation
AsTCP47	AVESA.00001b.r3.4Dg0003552.2	light responsive element
AsTCP47	AVESA.00001b.r3.4Dg0003552.2	light responsive element
AsTCP47	AVESA.00001b.r3.4Dg0003552.2	cis-acting regulatory element
AsTCP47	AVESA.00001b.r3.4Dg0003552.2	root specific
AsTCP47	AVESA.00001b.r3.4Dg0003552.2	root specific
AsTCP47	AVESA.00001b.r3.4Dg0003552.2	light responsive element
AsTCP47	AVESA.00001b.r3.4Dg0003552.2	light responsive element
AsTCP47	AVESA.00001b.r3.4Dg0003552.2	protein binding site
AsTCP47	AVESA.00001b.r3.4Dg0003552.2	light responsiveness
AsTCP47	AVESA.00001b.r3.4Dg0003552.2	light responsiveness
AsTCP47	AVESA.00001b.r3.4Dg0003552.2	light responsiveness
AsTCP47	AVESA.00001b.r3.4Dg0003552.2	light responsiveness
AsTCP47	AVESA.00001b.r3.4Dg0003552.2	light responsive element
AsTCP47	AVESA.00001b.r3.4Dg0003552.2	auxin-responsive element
AsTCP47	AVESA.00001b.r3.4Dg0003552.2	light responsive element
AsTCP47	AVESA.00001b.r3.4Dg0003552.2	meristem expression
AsTCP47	AVESA.00001b.r3.4Dg0003552.2	meristem expression
AsTCP47	AVESA.00001b.r3.4Dg0003552.2	salicylic acid responsiveness
AsTCP47	AVESA.00001b.r3.4Dg0003552.2	light responsive element
AsTCP47	AVESA.00001b.r3.4Dg0003552.2	light responsive element
AsTCP47	AVESA.00001b.r3.4Dg0003552.2	light responsive element
AsTCP47	AVESA.00001b.r3.4Dg0003552.2	abscisic acid responsiveness
AsTCP47	AVESA.00001b.r3.4Dg0003552.2	abscisic acid responsiveness
AsTCP48	AVESA.00001b.r3.7Ag0001146.1	low-temperature responsiveness
AsTCP48	AVESA.00001b.r3.7Ag0001146.1	cis-acting regulatory element
AsTCP48	AVESA.00001b.r3.7Ag0001146.1	light responsive element
AsTCP48	AVESA.00001b.r3.7Ag0001146.1	light responsive element
AsTCP48	AVESA.00001b.r3.7Ag0001146.1	part of a module for light response
AsTCP48	AVESA.00001b.r3.7Ag0001146.1	light responsiveness
AsTCP48	AVESA.00001b.r3.7Ag0001146.1	light responsiveness
AsTCP48	AVESA.00001b.r3.7Ag0001146.1	seed-specific regulation
AsTCP48	AVESA.00001b.r3.7Ag0001146.1	light responsiveness
AsTCP48	AVESA.00001b.r3.7Ag0001146.1	anaerobic induction
AsTCP48	AVESA.00001b.r3.7Ag0001146.1	anaerobic induction
AsTCP48	AVESA.00001b.r3.7Ag0001146.1	light responsiveness
AsTCP48	AVESA.00001b.r3.7Ag0001146.1	zein metabolism regulation
AsTCP48	AVESA.00001b.r3.7Ag0001146.1	zein metabolism regulation
AsTCP48	AVESA.00001b.r3.7Ag0001146.1	light responsive element
AsTCP48	AVESA.00001b.r3.7Ag0001146.1	salicylic acid responsiveness
AsTCP48	AVESA.00001b.r3.7Ag0001146.1	light responsive element
AsTCP48	AVESA.00001b.r3.7Ag0001146.1	light responsiveness
AsTCP48	AVESA.00001b.r3.7Ag0001146.1	light responsiveness
AsTCP48	AVESA.00001b.r3.7Ag0001146.1	light responsiveness
AsTCP49	AVESA.00001b.r3.4Dg0003552.3	light responsive element
AsTCP49	AVESA.00001b.r3.4Dg0003552.3	light responsive element
AsTCP49	AVESA.00001b.r3.4Dg0003552.3	cis-acting regulatory element
AsTCP49	AVESA.00001b.r3.4Dg0003552.3	root specific
AsTCP49	AVESA.00001b.r3.4Dg0003552.3	root specific
AsTCP49	AVESA.00001b.r3.4Dg0003552.3	light responsive element
AsTCP49	AVESA.00001b.r3.4Dg0003552.3	light responsive element
AsTCP49	AVESA.00001b.r3.4Dg0003552.3	anaerobic induction
AsTCP49	AVESA.00001b.r3.4Dg0003552.3	anaerobic induction
AsTCP49	AVESA.00001b.r3.4Dg0003552.3	seed-specific regulation
AsTCP49	AVESA.00001b.r3.4Dg0003552.3	light responsive element
AsTCP49	AVESA.00001b.r3.4Dg0003552.3	light responsive element
AsTCP49	AVESA.00001b.r3.4Dg0003552.3	abscisic acid responsiveness
AsTCP49	AVESA.00001b.r3.4Dg0003552.3	abscisic acid responsiveness
AsTCP49	AVESA.00001b.r3.4Dg0003552.3	light responsive element
AsTCP49	AVESA.00001b.r3.4Dg0003552.3	light responsive element
AsTCP49	AVESA.00001b.r3.4Dg0003552.3	light responsive element
AsTCP49	AVESA.00001b.r3.4Dg0003552.3	auxin-responsive element
AsTCP49	AVESA.00001b.r3.4Dg0003552.3	salicylic acid responsiveness
AsTCP49	AVESA.00001b.r3.4Dg0003552.3	meristem expression
AsTCP49	AVESA.00001b.r3.4Dg0003552.3	meristem expression
AsTCP49	AVESA.00001b.r3.4Dg0003552.3	light responsiveness
AsTCP49	AVESA.00001b.r3.4Dg0003552.3	light responsiveness
AsTCP49	AVESA.00001b.r3.4Dg0003552.3	light responsiveness
AsTCP49	AVESA.00001b.r3.4Dg0003552.3	protein binding site
AsTCP49	AVESA.00001b.r3.4Dg0003552.3	light responsiveness
