# Supplementary material for: Genome-wide characterization of TCP family and their potential roles in abiotic stress resistance of oat (Avena sativa L.)
Source: Front Plant Sci. 2024 Apr 8;15:1382790. doi: 10.3389/fpls.2024.1382790 (PMC11036127; doi:10.3389/fpls.2024.1382790)
Supplement: Supplementary file 5 [file Table_5.xlsx]

## Sheet: Sheet1
Table S5 Expression profiles of AsTCP genes in oat leaf and root during low nitrogen stress
AsTCP Gene Name	Expression site	CK_0h	CK_0h SD	LN_7d	LN_7d_SD	LN_14d	LN_14d_SD	NN_7d	NN_7d_SD	NN_14d	NN_14d_SD
AsTCP01	Leaf	1	0	19.1355	3.80778	14.1071	1.57053	5.7232	0.93968	2.6377	0.67516
AsTCP01	Root	1	0	8.5929	0.08934	4.2754	0.44858	5.135	0.64075	2.1535	0.75279
AsTCP03	Leaf	1	0	14.8441	1.35973	5.1141	0.55107	9.1853	2.08239	5.6541	1.51758
AsTCP03	Root	1	0	3.259	0.18528	1.914	0.7619	6.3785	0.53779	3.3266	0.00931
AsTCP05	Leaf	1	0	1.885	0.575	6.87	1.59	3.215	0.705	1.53	0.47
AsTCP05	Root	1	0	5.81	0.72	7.87	0.51	6.07	1.89	2.84	0.8
AsTCP12	Leaf	1	0	6.41	0.57	3.89	0.4	1.37	0.12	2.165	0.295
AsTCP12	Root	1	0	4.955	0.805	1.875	0.215	1.165	0.095	1.21	0.47
AsTCP19	Leaf	1	0	14.63	3	1.865	0.175	2.36	0.32	1.025	0.015
AsTCP19	Root	1	0	3.955	0.365	1.015	0.805	5.82	0.24	1.56	0.46
AsTCP22	Leaf	1	0	2.195	0.625	13.655	0.565	5.455	0.825	1	0
AsTCP22	Root	1	0	2.075	0.735	14.775	0.155	4.78	0.46	1.295	0.305
AsTCP28	Leaf	1	0	10.18	0.95	4.04	0.44	5.515	1.255	1.26	0.32
AsTCP28	Root	1	0	4.845	0.255	1.57	0.51	1.595	0.255	2.415	0.575
AsTCP32	Leaf	1	0	7.96	1.68	4.38	1.24	3.325	1.245	1.35	0.12
AsTCP32	Root	1	0	8.08	0.67	0.54	0.46	2.1	0.38	0.945	0.005
AsTCP38	Leaf	1	0	11.23	1.24	3.445	0.845	4.615	0.355	0.94	0.06
AsTCP38	Root	1	0	3.77	0.05	2.425	0.335	2.555	0.175	1.13	0.05
CK:control group; LN:low nitrogen stress; NN:nomal nitrogen; SD:standard devition
